# Supplementary material for: A systematic review of military-to-civilian transition, The role of gender
Source: PLoS One. 2025 Feb 3;20(2):e0316448. doi: 10.1371/journal.pone.0316448 (PMC11790093; doi:10.1371/journal.pone.0316448)
Supplement: S5 File — (XLSX) [file pone.0316448.s005.xlsx]

## Sheet: TitleAbs-ACS
Number	Full Review	Title / Abstract Review	Author(s)	Year	Title	Journal	Abstract
1	Included	K	J. Raabe; M. R. Eckenrod; E. Cooper; J. A. Crain	2024	Facilitating United States Service Members' Transition Out of the Military: A Self-Determination Theory Perspective	JOURNAL OF CAREER DEVELOPMENT	The purpose of the current qualitative research was to explore the role of veterans’ basic psychological needs during the military transition. Using purposive and snowball sampling, 16 veterans (n = 13 male, n = 3 female; Mage = 38.3, SDage = 5.8 years) of the United States military (n = 8 Army, n = 4 Marine Corps, n = 3 Navy) were recruited to participate in semi-structured interviews. Reflexive…
2	Included	K	L. J. Barrington; A. R. Bland; J. Keenan	2023	Courage, camaraderie and compassion: a qualitative exploration into UK military veterans' experiences of self-compassion within the context of alcohol use disorders and recovery	BMJ Mil Health	INTRODUCTION: UK veterans are at increased risk of mental health and alcohol use disorders (AUDs), experiencing specific challenges such as combat exposure and re-integration which may contribute to treatment barriers. Experiences of shame and AUDs, which may precede or become exacerbated during military service, may be mitigated by self-compassion (SC). This study sought to understand how UK vet…
3	Included	K	S. J. Murray; L. C. Cancio	2023	The Phenomenon of Community Reintegration for Veterans with Burn Injury: Supportive Communities and Future-Oriented Thinking	Journal of Burn Care and Research	Combat missions in the Middle East have resulted in approximately 52,000 U.S. veterans who have been wounded in action, with 10% of whom suffered burn injuries. More than 90% of the wounded survived, but many were unable to return to military service. The purpose of this study was to investigate the factors that impacted reintegration of veterans with combat burn injuries. Using a mixed-methods a…
4	Included	K	N. A. Rattray; D. Natividad; K. Spontak; M. Kukla; D. A.-N.L; L. Danson; R. M. Frankel; G. True	2023	Learning from women veterans who navigate invisible injuries, caregiving, and reintegration challenges	BMC Women's Health	Background: As women comprise a greater proportion of military service members, there is growing recognition of how their experiences in the early phase of military to civilian transitions have an important influence on their health and reintegration outcomes. Qualitative accounts of women veterans can inform programs that support transitioning service members. Objective(s): We examined narrative…
5	Included	K	A. Barnett; M. Savic; D. Forbes; D. Best; E. Sandral; R. Bathish; A. Cheetham; D. I. Lubman	2022	Transitioning to civilian life: The importance of social group engagement and identity among Australian Defence Force veterans	The Australian and New Zealand journal of psychiatry	OBJECTIVE: Veterans transitioning to civilian life after leaving the military face unique health concerns. Although there is a significant body of research exploring veterans' experiences of transition and predictors of well-being, there are limited studies examining how social group engagement influences veterans' transition. We explored how Australian Defence Force veterans' social group engage…
6	Included	K	M. Eichler	2022	Making military and Veteran women (in)visible: The continuity of gendered experiences in military-to-civilian transition	JOURNAL OF MILITARY VETERAN AND FAMILY HEALTH	LAY SUMMARY This study explores how gender and sex shape the military-to-civilian transition (MCT) for women. Thirty-three Canadian women Veterans were interviewed about their military service and post-military life. MCT research often emphasizes discontinuities between military and civilian life, but women's accounts highlight continuities in gendered experiences. Military women are expected to …
7	Included	K	S. Guthrie-Gower; G. Wilson-Menzfeld	2022	Ex-military personnel's experiences of loneliness and social isolation from discharge, through transition, to the present day	PLoS ONE	Objectives This study aimed to examine the unique factors of loneliness and social isolation within the ex-military population from discharge, through transition, to the present day. Design A qualitative, Phenomenological approach was adopted. Methods In-depth semi-structured interviews were carried out with 11 participants who had all served in the British Armed Forces and represented all three …
8	Included	K	M. Lafferty; K. Winchell; E. Cottrell; S. Knight; S. M. Nugent	2022	Women of the Gulf War: Understanding Their Military and Health Experiences Over 30 Years	Military medicine	INTRODUCTION: Women Veterans of the Persian Gulf War (GW) expanded the military roles they had filled in previous military eras, with some women engaging in direct combat for the first time. Many GW service members, including women, had unique combat exposures to hazardous agents during deployment, which might have contributed to the development of chronic health problems. This study aims to unde…
9	Included	K	P. Boros; K. S. Erolin	2021	Women Veterans after Transition to Civilian Life: An Interpretative Phenomenological Analysis	JOURNAL OF FEMINIST FAMILY THERAPY	Women are important contributors in the United States military yet historically struggle for equality and equity. As women's military service increases, literature has failed to keep up with the changes which affect women service members and veterans, especially civilian life transitions. Through a feminist framework, the current study explored the experiences of four women veterans who transitio…
10	Included	K	S. Daphna-Tekoah; A. Harel-Shalev; I. Harpaz-Rotem	2021	Thank You for Hearing My Voice - Listening to Women Combat Veterans in the United States and Israeli Militaries	Frontiers in psychology	The military service of combat soldiers may pose many threats to their well being and often take a toll on body and mind, influencing the physical and emotional make-up of combatants and veterans. The current study aims to enhance our knowledge about the combat experiences and the challenges that female soldiers face both during and after their service. The study is based on qualitative methods a…
11	Included	K	N. A. Sayer; R. J. Orazem; L. L. Mitchell; K. F. Carlson; P. P. Schnurr; B. T. Litz	2021	What the public should know about veterans returning from combat deployment to support reintegration: A qualitative analysis	The American journal of orthopsychiatry	Consensus reports have called for interventions to educate civilians about the reintegration challenges that veterans experience. The current study describes veterans' perspectives of what the public should know and what the public can do to help veterans reintegrate into civilian life. We conducted thematic analysis of written essays from a stratified random sample of 100 US veterans (half women…
12	Included	K	L. A. Leslie; S. A. Koblinsky	2017	Returning to civilian life: Family reintegration challenges and resilience of women veterans of the Iraq and Afghanistan wars	JOURNAL OF FAMILY SOCIAL WORK	The cohort of women who served in Operation Enduring Freedom (OEF) and Operation Iraqi Freedom (OIF) was the largest group of women in history to serve in the military and be deployed to combat zones. This large cohort is now moving into veteran status as the numbers of deployed service members decreases. Upon separation from the military, many of these women step back into family roles and respo…
13	Included	K	A. V. Libin; M. M. Schladen; E. Danford; S. Cichon; D. Bruner; J. Scholten; M. Llorente; S. Zapata; A. W. Dromerick; M. R. Blackman; K. M. Magruder	2017	Perspectives of veterans with mild traumatic brain injury on community reintegration: Making sense of unplanned separation from service	The American journal of orthopsychiatry	For veterans separated from the military as a result of acquired mild traumatic brain injury (mTBI), the transition from a military identity to a civilian one is complicated by health, cognitive, and psychosocial factors. We conducted in-depth interviews with 8 veterans with mTBI to understand how they perceived the experience of departure from the military, rehabilitation services provided at a …
14	Included	K	R. Orazem	2017	Identity Adjustment Among Afghanistan and Iraq War Veterans With Reintegration Difficulty	Psychological Trauma: Theory, research, practice and policy.	Objective: To examine perceptions of identity adjustment in a diverse, national sample of U.S. veterans of the wars in Afghanistan and Iraq. Method: The authors conducted a planned thematic analysis of text written by Afghanistan and Iraq war veterans when they were asked to describe their reintegration difficulties as part of a randomized controlled trial (RCT) of online expressive writing (Saye…
15	Included	K	J. Ahern; M. Worthen; J. Masters; S. A. Lippman; E. J. Ozer; R. Moos	2015	The Challenges of Afghanistan and Iraq Veterans' Transition from Military to Civilian Life and Approaches to Reconnection	PloS one	Afghanistan and Iraq veterans experienced traumas during deployment, and disrupted connections with friends and family. In this context, it is critical to understand the nature of veterans' transition to civilian life, the challenges navigated, and approaches to reconnection. We investigated these issues in a qualitative study, framed by homecoming theory, that comprised in-depth interviews with …
16	Included	K	M. Mankowski	2015	Why Women Join the Military: Enlistment Decisions and Postdeployment Experiences of Service Members and Veterans	Social Work	Over the past three decades women's enlistment has continued to increase. In an effort to help social workers better meet the needs of female veterans, this study sought to learn women's enlistment motivations and postdeployment experiences. This qualitative study was nested within the Women Veterans Cohort Study. Using a semistructured interview guide, authors interviewed 18 enlisted female serv…
17	Included	K	L Burkhart, L ,. N . Hogan	2014	Being a Female Veteran: A Grounded Theory of Coping With Transitions	Social work in mental health	Female veterans, the fastest growing segment in the military, have unique pre-military histories and military experiences that are associated with post-military physical and mental health service needs. Successful treatment is contingent on a clearer understanding of the processes underlying these experiences. Data from 20 female veterans who served post-Gulf War were analyzed to generate a subst…
18	Included	K	C. J. Koenig; S. Maguen; J. D. Monroy; L. Mayott; K. H. Seal	2014	Facilitating culture-centered communication between health care providers and veterans transitioning from military deployment to civilian life	Patient education and counseling	OBJECTIVE: To describe returning veterans' transition experience from military to civilian life and to educate health care providers about culture-centered communication that promotes readjustment to civilian life., METHODS: Qualitative, in-depth, semi-structured interviews with 17 male and 14 female Iraq and Afghanistan veterans were audio recorded, transcribed verbatim, and analyzed using Groun…
19	Included	K	A. L. Demers	2013	From Death to Life Female Veterans, Identity Negotiation, and Reintegration Into Society	JOURNAL OF HUMANISTIC PSYCHOLOGY	Experiences of 17 female Iraq War veterans were explored to understand the challenges of reintegrating into civilian life and the impact on mental health. All respondents completed preliminary electronic surveys and participated in one of two focus groups. High levels of distress exist among veterans who are caught between military and civilian cultures, coping with war experiences, feeling alien…
20	Dissertation	K	A. C. Ames-Chase	2024	Adaptation experiences of Black female military service members returning home from Iraq and Afghanistan	Dissertation Abstracts International: Section B: The Sciences and Engineering	When Black female service members return home from Iraq and Afghanistan, they often suffer from depression, post-traumatic stress disorder, military sexual trauma, anger, grief, detachment, relationship problems, and suicidal ideations. The purpose of this descriptive phenomenological qualitative study was to explore the adaptation experiences of Black female military service members returning ho…
21	Not Transition	K	K. M. Reinhardt; V. K. McCaughey; S. A. Vento; A. E. Street	2024	In Their Own Words: Women Veterans Identify the Personal Consequences of Military Sexual Trauma Victimization	VIOLENCE AGAINST WOMEN	This qualitative study provides a platform for women veterans to inform our perspective of their experienced impacts following military sexual trauma (MST). We engaged 23 women veterans in semistructured interviews and used a grounded theory-informed thematic analytic approach, to interpret women's experiences. Women described negative impacts of their MST experiences across psychological, behavi…
22	Dissertation	K	A. Najar-Cabrera	2024	Women veterans' social experiences, challenges, and responsive strategies during civilian reintegration	Dissertation Abstracts International: Section B: The Sciences and Engineering	In this study, women veterans' reintegration experiences, challenges, and responsive strategies with social identity, social connection, and social support were explored. Military discharge is a significant life change that disrupts the lives of women veterans in ways different from men and the scientific community is only beginning to research the long-term implications of social determinants of…
23	Not Qualitative	K	L. L. Monteith; A. R. Kinney; R. Holliday; C. Miller; A. L. Schneider; C. A. Hoffmire; J. A. Simonetti; L. A. Brenner; J. E. Forster	2023	Associations between deployment experiences, safety-related beliefs, and firearm ownership among women Veterans	JOURNAL OF PSYCHIATRIC RESEARCH	Introduction: Among women Veterans, firearms are the leading suicide means. This has prompted efforts to elucidate factors associated with women Veterans' firearm ownership. This cross-sectional study examined if deployment experiences were associated with firearm ownership among women Veterans and if safety-related beliefs mediated these associations.Methods: 492 previously deployed post-9/11 wo…
24	Not Transition	K	M. Keeling; H. Williamson; V. S. Williams; J. Kiff; S. Evans; D. Murphy; D. Harcourt	2023	Body image and psychosocial well-being among UK military personnel and veterans who sustained appearance-altering conflict injuries	MILITARY PSYCHOLOGY	A modest but significant number of military personnel sustained injuries during deployments resulting in an altered-appearance (e.g., limb loss and/or scarring). Civilian research indicates that appearance-altering injuries can affect psychosocial wellbeing, yet little is known about the impact of such injuries among injured personnel. This study aimed to understand the psychosocial impact of app…
25	Not Qualitative	K	W. B. Elder; N. K. Rochester; T. O. Rentz; T. L. Auster	2023	Bring your spouse: Brief multifamily group outcome for posttraumatic stress disorder	Psychol Trauma	OBJECTIVE: There has been little evidence supporting the efficacy of psychoeducation as a stand-alone approach to alleviate posttraumatic stress disorder (PTSD). This study examined the efficacy of a stand-alone psychoeducation PTSD intervention using a group format that incorporated the option of bringing an emotional support person to sessions. METHOD: PTSD 102 is an eight-session, 1-hr, weekly…
26	Not Qualitative	K	C. L. Park; S. J. Sacco; S. W. Kraus; C. M. Mazure; R. A. Hoff	2023	Demographic, deployment and post-deployment experiences predict trajectories of meaning in life in OEF/OIF/OND veterans	JOURNAL OF POSITIVE PSYCHOLOGY	Research consistently links U.S. military veterans' meaning in life to better mental health and well-being. Yet, because meaning in life is usually studied as a precursor of other aspects of wellbeing, much remains to be learned about veterans' meaning in life itself. Two key questions are (1) how well do veterans maintain a sense of meaning in life over time? and (2) what determines their sense …
27	Not Qualitative	K	G. M. Campbell; B. Weijers; R. Barker; D. Murphy	2023	Exploring help-seeking patterns of UK veterans with mental health difficulties: Referrals to Combat Stress 2012-2022	EUROPEAN JOURNAL OF TRAUMA & DISSOCIATION	Background: Exploration of help-seeking by UK veterans with mental health difficulties has traditionally focused on barriers and facilitators to action. Comparatively little is known concerning referral patterns to specialist veteran mental health services. Aims: To explore patterns of help-seeking over the decade to 2022 to a national specialist mental health service for UK military veterans. Me…
28	Not Transition	K	P. R. King; L. J. Buchholz; S. Tauriello; L. O. Wray	2023	Qualitative exploration of factors influencing women veterans' disordered eating symptoms and treatment preferences in VHA primary care	Fam Syst Health	INTRODUCTION: Disordered eating symptoms (DES) are common among women veterans. While integrated primary care (IPC) may be an important venue to treat DES, little is known on patients' treatment preferences. The purpose of this study was to gather patient feedback on factors that may influence women veterans' DES and preferences for IPC services. METHOD: We conducted semistructured interviews wit…
29	Not Qualitative	K	J. Yeager	2022	Barriers and supports affecting wellness and academic success of student service members and veterans: An exploration using photo elicitation	Journal of American college health : J of ACH	Objective: This study investigated supports and barriers to academic success and wellness for college student service members and veterans (SSM/V) attending a metropolitan university. PARTICIPANTS AND METHODS: Two student service members/veterans took three-five photographs depicting their daily experiences over one-three weeks across two academic years. Photo elicitation interviews were conducte…
30	Dissertation	K	J. C. Garcia	2022	Black women veterans' descriptions of personal control during the transition from military service	Dissertation Abstracts International: Section B: The Sciences and Engineering	Upon exiting military service and becoming a veteran, service members regain control of their lives. Losing and regaining control over one's life may affect the sense of personal control. The literature has suggested that women veterans bear disproportionate adverse effects of military services compared to male veterans. Despite gains in education, Black women and Black women veterans have the se…
31	Not Qualitative	K	G. Milstein; M. Guerrero; R. Palitsky; L. Robinson; A. Espinosa	2022	Coming home: A feasibility study of self-guided dialogues to facilitate soldiers' social interactions and integration	MILITARY PSYCHOLOGY	The success of service members' transition from military to civilian life is an ongoing concern for their personal well-being, for their families, and for our communities. There is a need for interventions to promote improved social integration. This one-arm feasibility study examined the ease of use, satisfaction, and desire for social interaction in response to the Warrior Spirit/Mission Homefr…
32	Not Qualitative	K	K. T. Stroupe; N. Jordan; J. Richman; G. R. Bond; T. K. Pogoda; L. Cao; S. G. Kertesz; T. C. Kyriakides; L. L. Davis	2022	Cost-Effectiveness of Individual Placement and Support Compared to Transitional Work Program for Veterans with Post-traumatic Stress Disorder	Administration and policy in mental health	Post-traumatic stress disorder (PTSD) leads to significant disability, unemployment, and substantial healthcare costs. The cost-effectiveness of vocational rehabilitation (VR) interventions is important to consider when determining which services to offer. This study assesses the cost-effectiveness and return on investment of Individual Placement and Support (IPS) compared to transitional work (T…
33	Not Qualitative	K	L. A. Copeland; E. P. Finley; M. L. Rubin; D. F. Perkins; D. S. Vogt	2022	Emergence of probable PTSD among U.S. veterans over the military-to-civilian transition	Psychological trauma : theory, research, practice and policy	OBJECTIVE: Despite theorizing that posttraumatic stress disorder (PTSD) symptomatology may be exacerbated during the military-to-civilian transition, little research has delved into the trajectory of trauma-related symptomatology or the impact of diverse factors on timing of PTSD onset. To understand risk and protective factors for PTSD during the transition into civilian life, this study examine…
34	Not Qualitative	K	M. Kyed; A. D. Christensen; H. Oldrup; A. B. S. Nielsen	2022	Homecoming as a Gendered Practice in Danish Military Families	ARMED FORCES & SOCIETY	This article explores the complicated process of post-deployment homecoming in military families in Denmark. Based on qualitative interviews with spouses and children of formerly deployed soldiers, the article analyses some of the main challenges related to homecoming and military-to-family transitions in military families. It illuminates how deployment affects family practices and social relatio…
35	Dissertation	K	M. M. Van-Vleet	2022	How do junior enlisted female veterans describe their reintegration	Dissertation Abstracts International: Section B: The Sciences and Engineering	Many veterans experience challenges as they reintegrate back into society following their military service. The U.S. Department of Veterans Affairs offers health and other services to veterans, but these are often male-centered. The purpose of this study was to explore the reintegration process of junior enlisted female veterans as they return to civilian life. This generic qualitative study was …
36	Not Qualitative	K	L. Tam-Seto; S. Dussault	2022	How well is Canada serving the women who have served us?	JOURNAL OF MILITARY VETERAN AND FAMILY HEALTH	LAY SUMMARY The Veterans Affairs Canada Well-being Framework describes seven areas of well-being that contribute to a military member's successful return to the civilian world. This perspective argues that, although there is a plethora of programs, services, and resources available to support military-to-civilian transition, they are currently inadequate to address the unique needs and experience…
37	Not Transition	K	J. S. Chung; A. Jouk; N. P. Licona; J. H. Terry; O. A. Harris	2022	In her own words: a phenomenological analysis of stories told by female service members and veterans after traumatic brain injury	DISABILITY AND REHABILITATION	PurposeGiven the majority of Service Members and Veterans (SMV) who have sustained a traumatic brain injury (TBI) are male, the female experience with TBI has not been captured in the general understanding of TBI. To improve understanding of the experience of female SMV after TBI utilizing a qualitative phenomenological approach on stories as told by female SMV.Materials and methodsTen female SMV…
38	Not Qualitative	K	K. E. Gnall; S. J. Sacco; C. L. Park; C. M. Mazure; R. A. Hoff	2022	Life meaning and mental health in post-9/11 veterans: the mediating role of perceived stress	ANXIETY STRESS AND COPING	Background and Objectives: Post-9/11 veterans frequently experience diminished mental health following military service. Life meaning is related to better mental health in veterans, yet its mechanism of action is unknown. A meaning-making model suggests that life meaning can reduce perceived stress, thus enhancing mental health. The present study tested this meaning-making model by predicting mul…
39	Dissertation	K	A. Karnes Padron	2022	Lived experience of female veterans and civilian workplace integration	Dissertation Abstracts International: Section B: The Sciences and Engineering	This phenomenological study used Social Identity Theory (SIT) to explore the lived experiences of female veterans throughout their military transition phases to their postmilitary experiences, including successfully obtaining civilian employment. The purpose was to increase understanding of the unique experiences and needs of females during this transition and learn the success factors leading to…
40		K	H. Wells; M. Heinsch; C. Brosnan; F. Kay-Lambkin	2022	Military family dynamics in transition: The experiences of young people when their families leave the Australian Defence Force	CHILD & FAMILY SOCIAL WORK	Many families experience a smooth transition from military to civilian life. However, some can face intense challenges and significant disruption to family functioning, including mental health and substance use issues, domestic and family violence, marriage dissatisfaction or family breakdown, and even suicide. While some research has examined these transition experiences of ex-serving men and wo…
41	Not Qualitative	K	F. R. Carey; I. G. Jacobson; K. Lehavot; C. A. LeardMann; C. A. Kolaja; V. A. Stander; R. P. Rull	2022	Military service experiences and reasons for service separation among lesbian, gay, and bisexual individuals in a large military cohort	BMC PUBLIC HEALTH	Background The well-being of lesbian, gay, and bisexual (LGB) individuals is a topic of increasing concern within the military where significant institutional barriers, targeted aggression, and differential organizational policies such as Don't Ask Don't Tell" have historically contributed to experiences of exclusion and discrimination. However, limited research has examined specific military and…
42	Dissertation	K	C. Micklewright	2022	No longer high fliers? An exploration of discipline, identities and gender issues while navigating out of the RAF	Dissertation Abstracts International: Section B: The Sciences and Engineering	Annually over 12,000 military personnel leave the Armed Forces; many face tough challenges as they attempt to reintegrate into civilian life. While research has shown that most transition successfully into a second career, less is understood about how the decision to leave effects relationships or the subsequent adaptation to civilian life; even less is understood about women's experiences. This …
43	Dissertation	K	L. Jones	2022	Pathways to successful reintegration: The lived experiences of African American female veterans	Dissertation Abstracts International: Section B: The Sciences and Engineering	Within the military service member community, there has been a continued increase in the minority population among military veterans, and more progressively among female veterans. Today, female veterans are more bound to be minorities than their non-minority partners. The number of minority female veterans, specifically African American female veterans, continues to grow more quickly than the str…
44	Dissertation	K	Q. A. Galloway-Salazar	2022	Post-9/11 women veterans' experiences transitioning into the civilian workforce	Dissertation Abstracts International: Section B: The Sciences and Engineering	Post-9/11 veterans' transitional challenges have become an important topic in veteran studies. However, there was a gap in the literature regarding post-9/11 women veterans' transitions into the civilian workforce. This interpretative phenomenological analysis explored the lived experiences, challenges, and perceptions of eight post-9/11 women veterans (four enlisted and four commissioned officer…
45	Not Qualitative	K	R. L. Zelkowitz; E. A. Archibald; J. L. Gradus; A. E. Street	2022	Postdeployment Mental Health Concerns and Family Functioning in Veteran Men and Women	PSYCHOLOGICAL TRAUMA-THEORY RESEARCH PRACTICE AND POLICY	Objective: Despite growing numbers of veteran women, it is unclear whether the impact of common postdeployment mental health concerns on key aspects of family functioning varies by gender. We examined whether associations between PTSD, depression, and problematic alcohol use and intimate relationship quality and parenting self-efficacy differed among men and women in a large, gender-balanced samp…
46	Not Qualitative	K	R. L. Zelkowitz; E. A. Archibald; J. L. Gradus; A. E. Street	2022	Postdeployment mental health concerns and family functioning in veteran men and women	Psychological Trauma: Theory, Research, Practice, and Policy	Objective: Despite growing numbers of veteran women, it is unclear whether the impact of common postdeployment mental health concerns on key aspects of family functioning varies by gender. We examined whether associations between PTSD, depression, and problematic alcohol use and intimate relationship quality and parenting self-efficacy differed among men and women in a large, gender-balanced samp…
47	Not Qualitative	K	A. A. J. Scoglio; B. E. Molnar; A. K. Lincoln; J. Griffith; C. Park; S. W. Kraus	2022	Sexual and physical revictimization in U.S. military veterans	Journal of traumatic stress	The present study examined revictimization, defined as sexual or physical assault in adulthood that followed a history of childhood maltreatment. We aimed to identify factors associated with revictimization over time in a group of U.S. military veterans deployed following the September 11, 2001, terrorist attacks (9/11). As revictimization is associated with multiple negative mental health outcom…
48	Not Qualitative	K	A. A. J. Scoglio; B. E. Molnar; A. K. Lincoln; J. Griffith; C. L. Park; S. W. Kraus	2022	Social Support Over Time for Men and Women Veterans With and Without Complex Trauma Histories	PSYCHOLOGICAL SERVICES	Social support is closely linked to health, but little is known about United States (U.S.) veterans' social support over time and factors that may influence their support trajectories. This study investigates social support over time for U.S. men and women Post-9/11 veterans in relation to trauma history and gender. A secondary analysis of longitudinal cohort data from the Survey of Experiences o…
49	Not Transition	K	S. W. Peppard; J. Burkard; J. Georges; J. Dye	2022	The Lived Experience of Military Women With Chronic Pain: A Phenomenological Study	Mil Med	INTRODUCTION: Chronic pain, a persistent or recurrent pain lasting more than 3 months, is a widespread problem among military women due to combat-related injuries and post-deployment stressors. Risk factors associated with chronic pain include gender, mental health, post-traumatic stress disorder, and prior physical or military sexual trauma. The most common prevalence of chronic pain is musculos…
50	Not Qualitative	K	R. Shor; S. Borowski; R. L. Zelkowitz; S. L. Pineles; L. A. Copeland; E. P. Finley; D. F. Perkins; D. Vogt	2022	The Transition to Civilian Life: Impact of Comorbid PTSD, Chronic Pain, and Sleep Disturbance on Veterans' Social Functioning and Suicidal Ideation	PSYCHOLOGICAL TRAUMA-THEORY RESEARCH PRACTICE AND POLICY	Clinical Impact Statement This study determined that social functioning mediated the relationship between posttraumatic stress disorder (PTSD)-multimorbidity (PTSD, chronic pain, and sleep disturbance) and suicidal ideation (SI) among 5,461 veterans who had recently separated from the military. PTSD-multimorbidity predicted poorer social functioning which, in turn, increased risk for SI. Given th…
51	Not Qualitative	K	G. R. Bond; M. Al-Abdulmunem; R. E. Drake; L. L. Davis; T. Meyer; D. M. Gade; B. C. Frueh; R. B. Dickman; D. R. Ressler	2022	Transition from Military Service: Mental Health and Well-being Among Service Members and Veterans with Service-connected Disabilities	The journal of behavioral health services & research	Transitioning from military service is stressful for veterans with service-connected disabilities seeking civilian employment. This descriptive study examined self-assessed mental health, well-being, and substance use of men and women shortly before or after transition from US military service, compared to norms from community and military samples. As part of a prospective study evaluating an inn…
52	Not Qualitative	K	S. A. B. Bradwisch	2022	Unique health stressors impacting female veterans	Nursing	ABSTRACT: Over 30,000 female soldiers leave the US military each year. This article examines health concerns unique to female veterans and outlines ways for nurses to recognize and address the psychological, physical, and other medical concerns of female soldiers transitioning to civilian healthcare. Copyright © 2022 Wolters Kluwer Health, Inc. All rights reserved.
53	Insuficient Women	K	M. Rosen; B. A. Nguyen; S. Khetarpal; G. Sgro	2022	What Do You Want Us to Know?: Learning From Life Stories to Improve Veterans' Healthcare Experiences	JOURNAL OF PATIENT EXPERIENCE	My Life My Story (MLMS) is a national Veterans Health Administration (VA) life story interview program that aims to provide more humanistic care for veterans by focusing on the patient as a person. Our project took place at the Pittsburgh VA Healthcare System and had 3 main goals: (1) describe themes that emerge in MLMS interviews from the prompting question, what do you want your healthcare prov…
54	Not Transition	K	D. M. Peat; J. Perrmann-Graham	2022	Where do I belong? Conflicted identities and the paradox of simultaneous stigma and social aggrandizement of military veterans in organizations	INTERNATIONAL JOURNAL OF HUMAN RESOURCE MANAGEMENT	Military veterans often transition into the civilian workforce after serving in a nation's armed forces. The process of integrating this unique class into organizations is directly affected by the social exchanges and interactions in the organization. Utilizing an in-depth interviews-based qualitative study of 40 veterans across 12 different organizations, and integrating social identity theory, …
55	Dissertation	K	K. Gonzalez	2022	Women veterans reintegrating into civilian life	Dissertation Abstracts International: Section B: The Sciences and Engineering	Women are representing a larger proportion of the military population than ever before. Thus, women are experiencing the effects of being in combat zones. Fifty-seven percent of discharged service women report moderate to high levels of combat exposure and traumatic experiences (U.S. Department of Veterans Affairs, 2011). A major issue in returning from deployment is reintegrating into civilian l…
56	Not Transition	K	H. Wells; M. Heinsch; C. Brosnan; F. Kay-Lambkin	2022	Young People's Support Needs During the Military-Civilian Transition: I Would Have Been a Very Different Person if There was More Support Available""	AUSTRALIAN SOCIAL WORK	When families transition out of the Australian Defence Force, they can experience a range of challenges that pose risks to their mental health and wellbeing. These may be further complicated by a lack of access to services and low uptake of existing support. While some research has investigated the experiences of previously serving men and women, the support needs of their children have received …
57	Transition from deployment	K	E. K. Brown; K. M. Guthrie; M. Stange; S. Creech	2021	A Woman in A Man's World": A Pilot Qualitative Study of Challenges Faced by Women Veterans During and After Deployment"	JOURNAL OF TRAUMA & DISSOCIATION	Women Veterans face gender-specific challenges to military life and post-deployment readjustment, including gender-based discrimination and military sexual trauma. Despite recent military initiatives to address these issues, women still experience unique challenges during military service. This study examines spontaneous comments about gender-specific challenges to military life that were made by…
58	Not Transition	K	L. Fleming; A. Johnson; H. Wells; B. L. Hawkins; J. Townsend; B. M. Crowe	2021	An Exploration into the Experiences of Female Veterans Who Attended Higher Ground Military Programming	THERAPEUTIC RECREATION JOURNAL	Female veterans are the fastest growing military group, yet they are largely underrepresented in research (Hawkins & Crowe, 2018a, 2018b; Lundberg et al., 2016). There is a gap in the literature regarding the lived experiences of female veterans. The purpose of this qualitative phenomenological study was to understand female veterans' experiences while participating in Higher Ground's military pr…
59	Not Qualitative	K	D. Wallace; J. Lane; K. Heffernan; C. N. Jones	2021	Australian military and veterans' mental health care: improving assessment of military personnel and veterans	AUSTRALASIAN PSYCHIATRY	Objective: To describe key practical knowledge and skill components required for clinicians involved with the assessment of military personnel and veterans. Conclusions: Assessment of military and veterans' mental health issues involves a tailored history-taking process that includes specific aspects of service, transition and reporting requirements. Recommendations for the detailed assessment of…
60	Not Transition	K	R. Saunders; J. H. Lim; H. L. Harris	2021	Bended womanhood bended back: The intersection of race, gender, and culture in women of color veterans and their transition into higher education	Journal of Diversity in Higher Education	Despite the increasing attention given to veterans in higher education, few studies have explored the transitional experiences of women of color student veterans (WOCSVs). This study examines the gendered and racialized experiences of WOCSVs and the impact of their intersecting identities on the transition through higher education. Considering the overlapping marginalities of the WOCSV participan…
61	Not Transition	K	B. Somers	2021	Beyond one- size-fits-all: Exploring the needs of women veterans in transition to community college	Dissertation Abstracts International: Section B: The Sciences and Engineering	The purpose of this qualitative, phenomenological study was to explore the experiences of women veterans as they transitioned from the military to community college. Semi-structured interviews were conducted to develop a greater understanding of 15 women student-veterans who attended one large community college in southern California. Findings indicated women and men have similar experiences in t…
62	Not Qualitative	K	S. B. Campbell; K. E. Gray; K. D. Hoerster; J. C. Fortney; T. L. Simpson	2021	Differences in functional and structural social support among female and male veterans and civilians	Social psychiatry and psychiatric epidemiology	PURPOSE: Social support is an important correlate of health behaviors and outcomes. Studies suggest that veterans have lower social support than civilians, but interpretation is hindered by methodological limitations. Furthermore, little is known about how sex influences veteran-civilian differences. Therefore, we examined veteran-civilian differences in several dimensions of social support and w…
63	Not Qualitative	K	M. Eichler	2021	Equity in military and Veteran research: Why it is essential to integrate an intersectional sex and gender lens	JOURNAL OF MILITARY VETERAN AND FAMILY HEALTH	The historic legacy of assuming military and Veteran men as the norm, alongside sex- and gender-blind approaches, has resulted in systemic research biases and knowledge gaps. However, the goal of research should be to address the diverse needs of the whole military and Veteran population, enable fair access to services, benefits, and treatment, and, ultimately, to promote equitable service and tr…
64	Not Qualitative	K	C. Lennon	2021	GI Jane Goes to College? Female Educational Attainment, Earnings, and the Servicemen's Readjustment Act of 1944	JOURNAL OF ECONOMIC HISTORY	The 1944 Servicemen's Readjustment Act (the G.I. Bill") provided returning WWII veterans with educational benefits sufficient to cover tuition, fees, and living expenses at almost any U.S. university or college. While several studies examine subsequent educational attainment and earnings for male veterans, little is known about how the G.I. Bill affected the 330,000 American females who served in…
65	Dissertation	K	R. Satterwhite	2021	Maintaining employment as a female veteran with post-traumatic stress disorder: A phenomenological study	Dissertation Abstracts International: Section B: The Sciences and Engineering	This qualitative descriptive phenomenological study described how female veterans from the United States Military from Operation Iraqi Freedom/Operation Enduring Freedom who experienced combat, were diagnosed with psychological conditions, maintained employment, and how this employment allows them to self-author their lives. Two theories were utilized to conduct this study, cognitive behavioral t…
66	Not Qualitative	K	C. W. O'Neal; J. A. Mancini	2021	Military Families' Stressful Reintegration, Family Climate, and Their Adolescents' Psychosocial Health	JOURNAL OF MARRIAGE AND FAMILY	Objective Grounded in the Contextual Model of Family Stress, this study sought to identify (a) how military families' postdeployment reintegration experiences relate to the psychosocial health of adolescents and (b) indicators of family climate as a linking mechanism. Background Reintegration requires individuals, families, and systems to readjust after a period of family disruption. Assessing re…
67	Not Qualitative	K	M. Eichler; K. Smith-Evans; L. Spanner; L. Tam-Seto	2021	Mind the gap: Sex, gender, and intersectionality in military-to-civilian transitions	JOURNAL OF MILITARY VETERAN AND FAMILY HEALTH	LAY SUMMARY The authors conducted a review of existing research on sex, gender, and intersectionality in relation to military-to-civilian transition (MCT). Extensive international studies and government resources, mostly from the United States, provide insight into the potential vulnerabilities and challenges encountered by historically under-represented military members and Veterans during MCT (…
68	Not Qualitative	K	C. L. Park; S. J. Sacco; L. Finkelstein-Fox; S. M. Sinnott; A. A. J. Scoglio; S. Y. Lee; K. E. Gnall; C. Mazure; S. D. Shirk; R. A. Hoff; S. W. Kraus	2021	Post-9/11 military veterans' adjustment to civilian life over time following separation from service	Journal of clinical psychology	OBJECTIVES: US military veterans face many challenges in transitioning to civilian life; little information is available regarding veterans' reintegration experiences over time. The current study characterized veterans' postdeployment stressful life events and concurrent psychosocial wellbeing over one year and determined how stressors and wellbeing differ by demographic factors., METHODS: Recent…
69	Dissertation	K	N. Terranova	2021	Reintegration: What facilitates and impedes female OIF/OEF veterans as they return to civilian life after discharge	Dissertation Abstracts International: Section B: The Sciences and Engineering	The purpose of this qualitative research study was to gather first hand reports regarding the positive and negative factors female veterans encountered when reintegrating into the current civilian society of the United States. Twelve participants were sought through a variety of veteran resources, both local and national, as well as by utilizing snowball" sampling. Semi-structured interviews were…
70	Not Qualitative	K	D. MacManus; H. Dickson; R. Short; H. Burdett; J. Kwan; M. Jones; L. Hull; S. Wessely; N. T. Fear	2021	Risk and protective factors for offending among UK Armed Forces personnel after they leave service: a data linkage study	Psychological medicine	BACKGROUND: A proportion of ex-military personnel who develop mental health and social problems end up in the Criminal Justice System. A government review called for better understanding of pathways to offending among ex-military personnel to improve services and reduce reoffending. We utilised data linkage with criminal records to examine the patterns of offending among military personnel after …
71	Not Qualitative	K	S. Shepherd; D. K. Sherman; A. MacLean; A. C. Kay	2021	The Challenges of Military Veterans in Their Transition to the Workplace: A Call for Integrating Basic and Applied Psychological Science	Perspectives on psychological science : a journal of the Association for Psychological Science	Long-standing structural features of the military have created a culture and society that is dramatically different and disconnected from civilian society. Thus, veterans transitioning to civilian society face a number of challenges related to fulfilling basic psychological needs (e.g., need for structure and order, belonging) and civilians' reliance on stereotypes to understand military veterans…
72	Not Qualitative	K	M. Flack; L. Kite	2021	Transition from military to civilian: Identity, social connectedness, and veteran wellbeing	PloS one	Military identity and a sense of social connectedness may help explain differences in contemporary veteran wellbeing following transition from military to civilian life. However, it is unclear how these constructs interrelate. The current study quantitatively explored the role of social connectedness in the relationship between military identity and subjective wellbeing among contemporary ex-serv…
73	Dissertation	K	G. Parry	2021	Veterans' experiences of reintegration and successfully managing post-traumatic stress	Dissertation Abstracts International: Section B: The Sciences and Engineering	It is established within this thesis that some veterans experience problems reintegrating into civilian life after discharge from the military. Difficult and traumatic events during service can cause an emotional aftermath that includes post-traumatic stress and avoidant coping. Much of the veterans' research literature is quantitative, so this thesis sought to build upon the small qualitative re…
74	Not Qualitative	K	M. Elias	2020	Advocating For Women Veterans	PN	The article presents the recruitment of women veterans. Topics include improvements in newborn health care and creation of a transition program; expanding the number of women veteran clinics and related services; and PVA ensuring the facilities being accessible to all women veterans but especially to those with spinal-cord injuries or disorders (SCI/D).
75	Dissertation	K	M. Reppert	2020	Exploring ways that women veterans describe their experience of transition to the civilian world of work	Dissertation Abstracts International Section A: Humanities and Social Sciences	This research was a qualitative study, grounded in feminist research methodology that explored the experiences of women veterans' transition into the civilian world of work. This study explored facets that participants found to be helpful, as well as inhibitive of growth in their transition into the civilian world of work.Eight women veterans participated in two separate in-depth interviews focus…
76	Not Qualitative	K	A. G. Sadler; M. A. Mengeling; B. L. Cook; J. C. Torner	2020	Factors Associated with U.S. Military Women Keeping Guns or Weapons Nearby for Personal Security Following Deployment	Journal of women's health (2002)	Introduction: The relationship between postdeployment health characteristics and U.S. military women and women veteran's gun/weapons use for personal safety outside of military is not well understood. The purpose of this exploratory study was to determine if Operation Enduring and Iraqi Freedom era military women and women veterans keep guns/weapons nearby for personal security outside of militar…
77	Not Qualitative	K	S. Browne-Bradwisch	2020	Female Veterans' Transitioning to Post-Active-Duty Health Care	NURSING RESEARCH
78	Not Qualitative	K	S. Ulrich; B. D. Freer	2020	From the military to college and beyond: Growing a culturally sensitive program to support veteran success	Journal of clinical psychology	This paper addresses the unique characteristics of veterans and the role military culture continues to play for post-service veterans. We describe a series of programs developed to provide critically important assistance to current and recent student veterans by connecting them to a network of veteran peers and mentors. Through a discussion of psychological distress and healing, stigma, and the c…
79	Not Qualitative	K	L. A. Copeland; E. P. Finley; D. Vogt; D. F. Perkins; Y. I. Nillni	2020	Gender differences in newly separated veterans' use of healthcare	The American journal of managed care	OBJECTIVES: The Veterans Health Administration (VHA) is adapting to a new model of care in the wake of the Veterans Choice Act of 2014. A longitudinal study, The Veterans Metrics Initiative, captured multiple domains of psychosocial health and healthcare use as veterans moved through the first 15 months of transition from military to civilian life. This study examined gender differences and clini…
80	Not Qualitative	K	B. N. Smith; A. Spiro; S. M. Frayne; R. Kimerling; Y. Cypel; M. J. Reinhard; A. M. Kilbourne; K. M. Magruder	2020	Impact of Wartime Stress Exposures and Mental Health on Later-Life Functioning and Disability in Vietnam-Era Women Veterans: Findings From the Health of Vietnam-Era Women's Study	PSYCHOSOMATIC MEDICINE	Objective The effect of stress exposures and mental health sequelae on health-related outcomes is understudied among older women veterans. We examined a) the impact of wartime stress exposures on later-life functioning and disability in Vietnam-era women veterans and b) the extent to which mental health conditions known to be associated with stress-posttraumatic stress disorder (PTSD), major depr…
81	student	K	V. Prasad; H. DeGrande; S. Hoff; J. Dubose; J. Watson	2020	Lived experience of medical veterans transitioning from military service to civilian nursing education	Journal of Professional Nursing	Many veterans take advantage of the educational benefits afforded them after service. As veterans, students in higher education are a special population with subsequent needs. The purpose of this study was to explore the lived experience of medic student veterans attending a full-time Bachelor of Science in Nursing (BSN) program. This study used the hermeneutic phenomenology research approach to …
82	Not Transition	K	A. Skomorovsky; H. J. M. Edge; J. E. C. Lee; C. Wan; S. Dursun	2020	Military to civilian transition challenges, caregiving activities, and well-being among spouses of newly released Canadian Armed Forces Veterans	Journal of Military, Veteran & Family Health	Introduction: Transition to civilian life may not only be highly challenging for service members, but also for their spouses, especially following a medical release. Often, the families of ill or injured service members must confront unexpected responsibilities related to caring for the member, while having to adjust to civilian life. This study was conducted to examine military to civilian trans…
83	Not Qualitative	K	N. R. Morgan; K. R. Aronson; D. F. Perkins; J. A. Bleser; K. Davenport; D. Vogt; L. A. Copeland; E. P. Finley; C. L. Gilman	2020	Reducing barriers to post-9/11 veterans' use of programs and services as they transition to civilian life	BMC health services research	BACKGROUND: Numerous programs exist to support veterans in their transitions to civilian life. Programs are offered by a host of governmental and non-governmental stakeholders. Veterans report encountering many barriers to program participation. This study identified barrier reduction strategies offered by programs that new post-9/11 veterans reported using, determined which strategies veterans u…
84	Not Qualitative	K	Y. I. Nillni; D. R. Shayani; E. Finley; L. A. Copeland; D. F. Perkins; D. S. Vogt	2020	The Impact of Posttraumatic Stress Disorder and Moral Injury on Women Veterans' Perinatal Outcomes Following Separation From Military Service	JOURNAL OF TRAUMATIC STRESS	Posttraumatic stress disorder (PTSD) has been found to lead to several adverse perinatal outcomes in the general population. Preliminary research has found that women veterans with PTSD have an increased prevalence of preterm birth, gestational diabetes, and preeclampsia. Less research has examined the role of moral injury (MI) in perinatal outcomes. This longitudinal survey study examined the im…
85	Not Transition	K	S. Felder; P. J. Delany	2020	The life course of homeless female Veterans: Qualitative study findings	JOURNAL OF MILITARY VETERAN AND FAMILY HEALTH	Introduction: Homelessness among Veterans is a significant problem in the United States, and female Veterans, one of the fastest-growing groups in the homeless population, are four times more likely to become homeless than their male peers. The purpose of this article is to share findings of a qualitative study that examined the life course that created a pathway into homelessness for 14 female V…
86	Not Qualitative	K	A. Meca; H. Park; J. Higgins; H. Hamrick; T. Webb; R. Davies; L. Golembiewski; A. J. Bravo; M. L. Kelley	2020	The role of United States identity in adjustment among Veterans	MILITARY PSYCHOLOGY	Given over 2.77 million US service members have been deployed in the past 20 years and the intense process of reintegration to civilian life, understanding factors that contribute to Veterans' mental health and substance use is critical. This study sought to understand the effects of US identity exploration, US identity commitment, US identity affirmation, and US identity centrality on substance …
87	Insuficient Women	K	A. B. Evans; S. M. N. Andreassen; A. W. Virklund	2020	Together, we can do it all!": narratives of masculinity, sport and exercise amongst physically wounded Danish veterans"	QUALITATIVE RESEARCH IN SPORT EXERCISE AND HEALTH	Transitions from military into civilian life can be problematic, particularly when caused by service-related injury. Studies suggest the management of psychological and physical injury requires care and management beyond initial rehabilitation. Narrative studies with predominantly British and American veterans have highlighted the role sport and exercise can play in this management. Knowledge of …
88	Not Qualitative	K	D. S. Vogt; F. A. Tyrell; E. A. Bramande; Y. I. Nillni; E. C. Taverna; E. P. Finley; D. F. Perkins; L. A. Copeland	2020	U.S. Military Veterans' Health and Well-Being in the First Year After Service	American journal of preventive medicine	INTRODUCTION: This study examined the health and well-being of U.S. veterans during the first year after military service and tested several hypotheses regarding differences in veterans' well-being over time, across life domains, and based on sex, military rank, and deployment history., METHODS: A national sample of 9,566 veterans was recruited from a roster of all separating U.S. service members…
89	Not Qualitative	K	D. F. Perkins; K. R. Aronson; N. R. Morgan; J. A. Bleser; D. Vogt; L. A. Copeland; E. P. Finley; C. Gilman	2020	Veterans' Use of Programs and Services as They Transition to Civilian Life: Baseline Assessment for the Veteran Metrics Initiative	JOURNAL OF SOCIAL SERVICE RESEARCH	A substantial minority of veterans struggle as they reintegrate into civilian life, reporting problems with vocational attainment, legal/financial/housing challenges, physical and mental health conditions, and social/interpersonal issues. While there are thousands of programs and services offered to veterans, little is known about which ones they use. In the current exploratory study, veterans se…
90	Not Qualitative	K	M. Mathewson-Chapman; H. J. Chapman	2019	Addressing Combat Veterans' Health Challenges in Postdeployment Reintegration	Academic medicine : journal of the Association of American Medical Colleges
91	Dissertation	K	M. Jennings	2019	Barriers facing female veterans' transition to sustainable employment	Dissertation Abstracts International: Section B: The Sciences and Engineering	For veterans returning to civilian life, stable employment is essential for successful reintegration. Existing programs primarily target male veterans, leaving the unique needs of women largely unaddressed. Not only do these women face discriminatory hiring practices that favor men but also, they are further marginalized by their veteran status. Civilian employers are often hesitant to hire femal…
92	Not Qualitative	K	K. H. Thomas; E. Haring; J. T. McDaniel; K. L. Fletcher; D. L. Albright; E. Brandley	2019	Belonging and support for servicewomen	Invisible veterans: What happens when military women become civilians again.	Although transitions that occur during and after military service can be challenging for men and women alike, health outcomes for military women have declined over the past 15 years. Response to changes-such as reintegrating post deployment or leaving active service or activated status-may force service members to navigate huge changes in their identity, employment, sense of purpose, and membersh…
93	Not Qualitative	K	G. Senecal; M. McDonald; R. Lafleur; C. Coey	2019	Examining the effect of combat excitement & diminished civilian solidarity on life satisfaction for American veterans	NEW IDEAS IN PSYCHOLOGY	The data accounting for the difficulties many OIF and OEF veterans experience upon reintegration into civilian society have been thoroughly documented over the last fifteen years. Among these difficulties, some veterans experience antisocial, self-injurious, and violent tendencies upon returning to civilian life. In this research project, 220 veterans were completed self-report surveys pertaining…
94	National Guard	K	L. A. Berkel; J. E. Nilsson; P. J. Kelly; W. M. Anderson; A. V. Joiner; C. Davids; C. R. Serpe	2019	Faith of Our Sister Soldiers: National Guard Women Share Stories of Their Faith During and After Deployment	Journal of religion and health	In this qualitative study, we explored the religious and spiritual beliefs of women in the National Guard, the role of religion in their lives, and the effect of deployment and reintegration on women's belief systems. We conducted semi-structured interviews with 39 women service members who had been deployed. Results of the content analysis revealed five themes: (1) Religious Identity/Belief in G…
95	Not Qualitative	K	M. A. Silva; C. Dillahunt-Aspillaga; N. Patel; J. S. Garofano; K. M. Martinez; C. A. Lynn; M. B. Rechkemmer; R. Nakase-Richardson	2019	Functional Outcome and Mental Health Symptoms in Military Personnel and Veterans Pursuing Postsecondary Education After Traumatic Brain Injury: A VA TBI Model Systems Study	Rehabilitation Research, Policy & Education	Background: TBI is a leading cause of disability among veterans and active duty military personnel, and presents an obstacle to community reintegration. Prior studies examining adult survivors of TBI pursuing postsecondary education have methodological flaws that limit the understanding the scope and severity of sequelae experienced by persons with TBI who attend college. Objective: To describe (…
96	Not Qualitative	K	K. R. Aronson; D. F. Perkins; N. Morgan; J. Bleser; K. Davenport; D. Vogt; L. A. Copeland; E. P. Finley; C. L. Gilman	2019	Going It Alone: Post-9/11 Veteran Nonuse of Healthcare and Social Service Programs During Their Early Transition to Civilian Life	JOURNAL OF SOCIAL SERVICE RESEARCH	Transitioning from military to civilian life is challenging for a substantial number of veterans. Successful transitions require veterans to function well in various well-being domains including employment, education, financial, health, and social relationships. There are many programs and services designed to assist veterans transition to civilian life. However, veterans rarely avail themselves …
97	Not Qualitative	K	J. M. Thompson; S. Dursun; L. VanTil; A. Heber; P. Kitchen; C. de Boer; T. Black; B. Montelpare; T. Coady; J. Sweet; D. Pedlar	2019	Group identity, difficult adjustment to civilian life, and suicidal ideation in Canadian Armed Forces Veterans: Life After Service Studies 2016	Journal of Military, Veteran & Family Health	Introduction: Suicide risk is higher in Canadian Armed Forces (CAF) Veterans than the Canadian general population (CGP). Suicidality is understood to be caused by incompletely clarified, complex interacting combinations of multiple factors. One of the precipitating factors for suicide is thought to be the social identity challenges known to occur in major life transitions. Methods : The 2016 Life…
98	Not Qualitative	K	K. H. Thomas; K. Hunter	2019	Invisible veterans: What happens when military women become civilians again	Invisible veterans: What happens when military women become civilians again.	Combining research with narrative, this book exposes common threads of lived experience and reviews the latest data on military women and their healthy reintegration into civilian society. Female veterans share their stories of seeking to be seen in a culture where they don't quite fit and their struggles to find community and friendship. Some fought during the Iraq and Afghanistan wars, as the f…
99	Not Qualitative	K	J. Grimell	2019	Leaving Military Service with a Military Body: Insights for Pastoral Care and Counseling	The journal of pastoral care & counseling : JPCC	The significance of the body has emerged as a vital yet neglected element in the transition from military to civilian life. The recognition of a military body enhances the understanding of potential pastoral and counseling needs among veterans beyond the mind and the soul. This article attempts to contribute to further knowledge about this topic, drawing from both theory and empirical research, i…
100	Not Qualitative	K	L. Tam-Seto; A. English	2019	Need for cultural competency in the mentorship of female Veterans during civilian transitions	JOURNAL OF MILITARY VETERAN AND FAMILY HEALTH
101	Not Qualitative	K	H. Ramirez; K. Bloeser	2019	Queering the warrior archetype: LGBTQ servicewomen	Invisible veterans: What happens when military women become civilians again.	Lesbian, gay, bisexual, transgender, and/or queer/questioning (LGBTQ) women service members face a host of intersectional stresses when making the transition to civilian life. LGBT veterans at times feel they need to hide their veteran status in LGBT spaces, fearing stereotypes from LGBT civilians that LGBT service members are not proud of their LGBT identity based on their willingness to serve u…
102	Not Qualitative	K	T. R. Elliott; Y.-Y. Hsiao; N. A. Kimbrel; B. B. DeBeer; S. B. Gulliver; O.-M. Kwok; S. B. Morissette; E. C. Meyer	2019	Resilience facilitates adjustment through greater psychological flexibility among Iraq/Afghanistan war veterans with and without mild traumatic brain injury	Rehabilitation psychology	OBJECTIVES: Although many Iraq/Afghanistan warzone veterans report few problems with adjustment, a substantial proportion report debilitating mental health symptoms and functional impairment, suggesting the influence of personal factors that may promote adjustment. A significant minority also incur warzone-related traumatic brain injury (TBI), the majority of which are of mild severity (mTBI). We…
103	Not Qualitative	K	D. W. Cox; L. M. Baugh; K. D. McCloskey; M. Iyar	2019	Social causation or social erosion? Evaluating the association between social support and PTSD among Veterans in a transition program	Journal of Military, Veteran & Family Health	Introduction: Social support's association with posttraumatic stress disorder (PTSD) in Veterans is well established. One explanation for this link is social causation -- support inhibits PTSD. Inversely, within the social erosion model, PTSD erodes support. The aim of the present study was to examine if the social causation or social erosion model better explained the association between support…
104	student	K	A. T. Reyes; C. A. Kearney; J. N. Bombard; R. L. Boni; C. L. Senette; A. R. Acupan	2019	Student Veterans' Coping with Posttraumatic Stress Symptoms: A Glaserian Grounded Theory Study	Issues in mental health nursing	The present study investigated the ways in which student military veterans cope with their posttraumatic stress symptoms. The participants were a total of 21 military veterans attending a U.S. university. The results of the grounded theory data analysis reveal the core category of modulating intrusions, a process indicating how student veterans cope with recurrent and unwanted posttraumatic stres…
105	Not Transition	K	V. Williamson; H. Harwood; K. Greenberg; S. A. M. Stevelink; N. Greenberg	2019	The impact of military service on the mental health of older UK veterans: A qualitative study	International journal of geriatric psychiatry	BACKGROUND: There may be ongoing psychological problems associated with military service later in life; yet as the elderly in the general population also suffer from mental health problems, whether such issues can be attributed to military service or are a feature of ageing remains unclear. This study aimed to explore veteran and nonveteran perceptions of the impact of their occupation on their p…
106	Not Transition	K	N. A. Rattray; D. M. Natividad; R. M. Frankel; G. True; M. P. Salyers; M. Kukla	2019	The Long and Winding Road to Postsecondary Education for U.S. Veterans With Invisible Injuries	Psychiatric Rehabilitation Journal	Objective: Veterans with invisible injuries" (a mental health diagnosis or a traumatic brain injury) often pursue higher education to enhance employment and community reintegration, but frequently experience challenges to success. This mixed methods study examined how the educational experiences of Veterans with invisible injuries become intertwined with broader transitions between military and c…
107	Dissertation	K	S. M. Strong	2019	the perceived relationship between military training and culture, emotional expression, and non-military relationships for female veterans: A phenomenological study	Dissertation Abstracts International: Section B: The Sciences and Engineering	Women who have served in the military are an understudied population despite their increased presence over the course of history. Military training and service can be a dramatic and drastic change for women because their prior experiences of being socialized into feminine gender roles are challenged. With recent changes in the opportunities for women in the military comes a greater need to compre…
108	Not Transition	K	M. Malebranche; J. Burkard; J. Georges; D. Bittleman	2019	The Veterans With Diabetes Transition Study. Veterans Experience of the Process of Transition Following Active Duty Diagnosis	Military medicine	INTRODUCTION: Veterans face several potential difficulties upon leaving active duty. Among these is transition of healthcare to a different setting. The transition from active duty to veteran status is often a challenging time for veterans with diabetes. Changes in healthcare have been shown to decrease diabetes care compliance and diabetes self-management resulting in exacerbation in diabetes sy…
109	Not Qualitative	K	C. Ritchie	2019	Understanding the Needs of Female Veterans	J Am Acad Psychiatry Law	This commentary attempts to frame the article, Safer Housing for Homeless Women Veterans," in a wider context. It defines female veterans, homelessness, and military sexual trauma. This commentary also tackles a question that often confuses civilian providers regarding who has access to care at the Veterans Health Administration. It does not repeat in detail all of the recommendations in the arti…
110	Not Qualitative	K	D. L. Albright; K. Hendricks Thomas; J. McDaniel; K. L. Fletcher; K. Godfrey; J. Bertram; C. Angel	2019	When women veterans return: The role of postsecondary education in transition in their civilian lives	Journal of American college health : J of ACH	Objective: The purpose of this study was to assess the current state of postsecondary educational settings' outreach to military women who become students postservice. Participants: Data for the present cross-sectional study were obtained from the American College Health Association's (ACHA) 2011-2014 National College Health Assessment II (NCHA). Methods: Demographic characteristics of the study …
111	Insuficient Women	K	D. L. Albright; W. H. McCormick; T. D. Carroll; J. M. Currier; K. H. Thomas; K. Hamner; B. A. Slagel; B. Womack; B. M. Sims; J. Deiss	2018	Barriers and resources for veterans' post-military transitioning in south Alabama: A qualitative analysis	Traumatology	Estimates suggest that hundreds of thousands of military service members will transition out of the U.S. military in the coming years. The state of Alabama has among the highest concentrations of veterans per capita in the United States. The purpose of this study was to provide an initial picture of the prominent barriers and resources for veterans in Alabama. Data for this study were collected a…
112	Not Qualitative	K	M. C. Mobbs; G. A. Bonanno	2018	Beyond war and PTSD: The crucial role of transition stress in the lives of military veterans	Clinical Psychology Review	Although only a relatively small minority of military veterans develop Posttraumatic Stress Disorder (PTSD), mental health theory and research with military veterans has focused primarily on PTSD and its treatment. By contrast, many and by some accounts most veterans experience high levels of stress during the transition to civilian life, however transition stress has received scant attention. In…
113	Not Transition	K	L. Williams; C. Pavlish; S. Maliski; D. Washington	2018	Clearing Away Past Wreckage: A Constructivist Grounded Theory of Identity and Mental Health Access by Female Veterans	ANS. Advances in nursing science	Women Veterans are the largest veteran population yet have significant mental health disparities, greater than both civilian women and veteran men. This article used constructivist grounded theory methods to explore the experiences of women Veterans that led to mental health outpatient service use. Twelve women Veterans revealed meaningful stories on their experiences of trauma and their use of m…
114	Not Qualitative	K	M. Curtis	2018	Deliberate Practice: A Quasi-Experiment to Investigate Veterans Versus Nonveterans While Attending Community College	Dissertation Abstracts International Section A: Humanities and Social Sciences	An estimated 1.6 million Iraq and Afghanistan veterans will return from war, transition to civilian life, and return to college using their Post-9/11 GI Bill. For decades, educator, administrators, and educational policy makers have prepared and provided the academic skill sets veterans need along with their military experience to increase their chances of success in their professional life after…
115	Not Qualitative	K	J. D. Strong; B. M. Crowe; S. Lawson	2018	Female Veterans: Navigating Two Identities	CLINICAL SOCIAL WORK JOURNAL	Female veterans differ from their male veteran counterparts in terms of ratio of men to women, minority status, economic status, and age. In 2014, female veterans totaled over 2 million; roughly 10% of the veteran population. In addition to balancing personal and professional responsibilities, many female veterans also have to adjust to and cope with the physical and/or mental health conditions t…
116	Not Transition	K	K. A. Chargualaf; B. Elliott; B. Patterson	2018	From Military to Academic Nursing: Embracing an Untapped Leadership Resource	The Journal of nursing education	BACKGROUND: Strong leaders are essential for nursing program success, yet few faculty are interested or qualified to assume leadership positions within academia. This generates concern over lingering shortages and lack of succession planning., METHOD: A qualitative, descriptive study examined the transition experience of military nurses who became nurse educators. Emerging from an analysis of int…
117	Not Qualitative	K	J. Kwan; M. Jones; G. Somaini; L. Hull; S. Wessely; N. T. Fear; D. MacManus	2018	Post-deployment family violence among UK military personnel	PSYCHOLOGICAL MEDICINE	Background. Research into violence among military personnel has not differentiated between stranger- and family-directed violence. While military factors (combat exposure and post-deployment mental health problems) are risk factors for general violence, there has been limited research on their impact on violence within the family environment. This study aims to compare the prevalence of family-di…
118	Not Qualitative	K	J. Grimell	2018	Revisiting the courage to be to understand transition from a military life	PRACTICAL THEOLOGY	This article, drawn from a comprehensive empirical study, offers a theological reflection on the transition from military to civilian life. The author revisits Tillich's classical existential theology in an attempt to understand the transition as an existential threat to the participants in the study. The transition can be understood as a temporary state of non-being in life where identity, purpo…
119	Not Qualitative	K	K. J. Derefinko; T. A. Hallsell; M. B. Isaacs; F. I. S. Garcia; L. W. Colvin; Z. Bursac; M. E. McDevitt-Murphy; J. G. Murphy; M. A. Little; G. W. Talcott; R. C. Klesges; F. I. Salgado Garcia	2018	Substance Use and Psychological Distress Before and After the Military to Civilian Transition	Military Medicine	Background: Those currently serving in the military constitute a vulnerable population given their high-risk status for substance use, and population data suggest that veterans continue to engage in significant substance use long after their military service ends. Recent research suggests that the separation transition from active duty to civilian life may be critical in terms of the future funct…
120	Not Qualitative	K	J. Coons	2018	Successful transition of the military service member to civilian life	Dissertation Abstracts International: Section B: The Sciences and Engineering	Graduating high school and entering college, the workforce, or the military may all be understood as examples of major life transitions. Such transitions may be experienced in different ways, may be easy or difficult, and may or may not be successful. One life transition infrequently studied is the military-to-civilian transition that service members experience. The current study focused on the t…
121	Dissertation	K	A. K. Bradley	2018	The experience of reintegration for the African American female veteran	Dissertation Abstracts International Section A: Humanities and Social Sciences	The purpose of this generic qualitative inquiry was to gain a deeper understanding of the perceptions and experiences of African American female veterans who have transitioned from the military and reintegrated into civilian society. By providing an opportunity for African American female veterans to voice their perspectives, light was shed on an understudied phenomenon. There has been a scant am…
122	Not Qualitative	K	D. Vogt; D. F. Perkins; L. A. Copeland; E. P. Finley; C. S. Jamieson; B. Booth; S. Lederer; C. L. Gilman	2018	The Veterans Metrics Initiative study of US veterans' experiences during their transition from military service	BMJ open	PURPOSE: Efforts to promote the health and well-being of military veterans have been criticised for being inadequately informed of veterans' most pressing needs as they separate from military service, as well as the programmes that are most likely to meet these needs. The current article summarises limitations of the current literature and introduces The Veterans Metrics Initiative (TVMI) study, …
123	Not Qualitative	K	J. L. Eells	2018	Transitioning from military to civilian: The impact of veteran mentoring programs on the transition of veteran students	Dissertation Abstracts International Section A: Humanities and Social Sciences	Men and women are separating from the military and transitioning back into the civilian life. Although some of these veterans are entering civilian workplaces, many veterans are utilizing their educational benefits and enrolling into colleges and universities as veteran students. To attract these veterans, many colleges and universities market themselves as having a military friendly campus" and …
124	Not Qualitative	K	P. Voelpel; L. Escallier; J. Fullerton; I. Rodriguez	2018	Transitioning veterans to nursing careers: A model program	Journal of professional nursing : official journal of the American Association of Colleges of Nursing	BACKGROUND: A commitment to increase the enrollment, retention and educational success of United States veterans admitted to a baccalaureate degree nursing program was established through the support of a grant received from HRSA in collaboration with the US Departments of Defense and Veteran Affairs., METHOD: Challenges encountered by the student veterans were identified and programs of mentorsh…
125	Not Qualitative	K	J. Banks; K. Albertson	2018	Veterans and violence: An exploration of pre-enlistment, military and post-service life	EUROPEAN JOURNAL OF CRIMINOLOGY	Despite growing criminological interest in the many ex-service personnel mired within the UK's criminal justice system, there remains a paucity of qualitative research studies examining the (violent) veteran offender. In response, this paper mobilizes the voices of veterans to explore the key life events that can shape their offending behaviour. Countering reductionist explanations of violent cri…
126	Dissertation	K	F. Cavasos	2017	A phenomenological examination of female combat veterans	Dissertation Abstracts International: Section B: The Sciences and Engineering	The objective of this dissertation was to examine the experiences of female veterans with combat experience having transitioned into civilian life. This was accomplished utilizing a qualitative method specifically guided by a phenomenological study of live experiences grounded in Husserlian phenomenology guided by Husserl (1962), Giorgi (1985/2012), and Colaizzi (1978) to identify the essence wit…
127	Not Qualitative	K	T. W. Greer	2017	Career Development for Women Veterans: Facilitating Successful Transitions From Military Service to Civilian Employment	ADVANCES IN DEVELOPING HUMAN RESOURCES	The Problem Women veterans suffer from higher unemployment rates than their male counterparts. This is especially true among women veterans of the wars in Iraq and Afghanistan. Although scholars and practitioners recognize the disparity in employment between men veterans and women veterans, there has been little attention given to addressing this gap to improve the employment situation for women …
128	Insuficient Women	K	I. M. Freytes; J. H. LeLaurin; S. L. Zickmund; R. D. Resende; C. R. Uphold	2017	Exploring the post-deployment reintegration experiences of veterans with PTSD and their significant others	The American journal of orthopsychiatry	Veterans with family support have better functional recovery and reintegration outcomes. However, families' ability to support the veteran with PTSD's rehabilitation and reintegration oftentimes is hindered by interpersonal challenges. We report findings of a qualitative study that examined OEF/OIF veterans with PTSD/TBI and their significant others' (SOs') perceptions of family functioning. We c…
129	National Guard	K	D. C. Messecar	2017	Finding Their Way Back In: Family Reintegration Following Guard Deployment	Military medicine	OBJECTIVE: The aim of this study was to describe deployed National Guard members' and their families' perceptions of their experience with family reintegration, and the causes and conditions of challenges reintegration presents after deployment., METHODS: A total of 26 National Guard members and 19 family members participated in individual (n = 22), couples (n = 6), or focus group (n = 17) interv…
130	Insuficient Women	K	M. Harrod; E. M. Miller; J. Henry; K. Zivin	2017	I've never been able to stay in a job": A qualitative study of Veterans' experiences of maintaining employment"	Work (Reading, Mass.)	BACKGROUND: Ensuring Veteran employment needs are met is a top priority for the Department of Veteran Affairs and the United States government. However, Veterans, especially those with mental health disorders, continue to encounter difficulties when employed. While many employment related programs offer numerous services aimed at helping Veterans gain employment, their ability to maintain long-te…
131	Transition from deployment	K	S. Daphna-Tekoah; A. Harel-Shalev	2017	The Politics of Trauma Studies: What Can We Learn From Women Combatants' Experiences of Traumatic Events in Conflict Zones?	POLITICAL PSYCHOLOGY	Wars, combat, and political developments triggered the study of trauma. Knowledge about trauma initially emerged from the experiences of men combatants in the battlefield. At a later stage, the study of trauma focused on women and children subject to violence and abuse. The current research suggests that additional aspects of trauma can be understood through the study of competent women exposed t…
132		K	B. T. Gregg; D. M. Howell; A. Shordike	2016	Experiences of Veterans Transitioning to Postsecondary Education	American Journal of Occupational Therapy	An increasing number of U.S. military veterans are entering postsecondary education with problems attributed to deployed military service. The primary objective of this research was to describe the lived experiences of student veterans transitioning from active military service to postsecondary education. Phenomenological interviews were performed with 13 student veterans who had transitioned fro…
133	Transition from deployment	K	A. M. Yablonsky; E. D. Barbero; J. W. Richardson	2016	Hard is Normal: Military Families' Transitions Within the Process of Deployment	Res Nurs Health	US military deployments have become more frequent and lengthier in duration since 2003. Over half of US military members are married, and many also have children. The authors sought to understand the process of deployment from the perspective of the military family. After a thorough search of the literature, 21 primary research reports of 19 studies with an aggregate sample of 874 were analyzed u…
134	Not Qualitative	K	J. L. Pease; M. Billera; G. Gerard	2016	Military Culture and the Transition to Civilian Life: Suicide Risk and Other Considerations	Social work
135	Dissertation	K	P. A. Wilson	2016	The experience of enlisted female veterans transitioning from the military to the civilian workforce	Dissertation Abstracts International: Section B: The Sciences and Engineering	This generic qualitative study explored the experiences of enlisted female veterans as they transitioned to the civilian workforce. The study addressed a gap in the literature regarding the female veterans' viewpoints and description of the transitional experience. Utilizing semi-structured interviews, the study sought to give a voice to the female veterans themselves and through the detailed and…
136	Transition from deployment	K	G. Maiocco; M. J. Smith	2016	The Experience of Women Veterans Coming Back from War	Archives of psychiatric nursing	Issues surrounding mental health are common for women veterans who have served in Iraq and Afghanistan wars. The goal of this phenomenological study was to document themes in the stories gathered from eight women veterans who had come back from war. Themes in the stories were: arriving with mixed sentiments; evolving to a changed view of self; permeating aggravation; confounding broken relationsh…
137	Not Qualitative	K	K. L. Edward; K. Ousey	2016	The role of resilience in rebuilding lives of injured veterans	JOURNAL OF WOUND CARE	The aim of this commentary is to discuss potential clinical implications of introducing resilience-building interventions into care for veterans who are living with a war wound. Some war veterans are expected to live with a wound upon discharge from an active military role and also to fit into civilian life. These lifestyle adjustments can tax the person's coping abilities and in that context may…
138	Not Qualitative	K	K. L. Dyar	2016	Veterans in Transition: Implications for Nurse Educators	Nursing forum	Recently the United States military has begun strategic reductions in force and as a result many veterans are utilizing education benefits to transition from combat to classroom. During this transitional period, veterans entering nursing programs may struggle to transition from the combat experience to the college campus. Barriers to transition can include stigma, difficulty with peer relationshi…
139	Not Qualitative	K	B. T. Gregg; P. H. Kitzman; A. Shordike	2016	Well-being and Coping of Student Veterans Readjusting into Academia: A Pilot Survey	Occupational Therapy in Mental Health	The article discusses a study which aimed to identify intrinsic and extrinsic factor perceived as barriers and supports for transitioning to postsecondary education and identify the critical needs of student veterans consistent with the domain of the occupational therapy practice. The study shows that the transition model illuminates student veterans' perceptions on the intersection of the indivi…
140	Not Qualitative	K	M. Mankowski; J. E. Everett	2016	Women service members, veterans, and their families: What we know now	Nurse education today	The purpose of this paper is to highlight what we know now about female service members, veterans, and their families. The experiences of U.S. female service members and veterans are more complex than previous eras and significant demographic changes have taken place. U.S. female veterans are more likely to be younger, come from ethnic and racial minority groups, have children, and combat exposur…
141	Not Qualitative	K	L. Pellegrino; C. Hoggan	2015	A Tale of Two Transitions Female Military Veterans During Their First Year at Community College	ADULT LEARNING	Surprisingly few empirical studies examine the experience of veterans as they transition into community college. Using Schlossberg's transition model and 4S framework-situation, self, supports, and strategies-this article portrays a subset of findings from a qualitative study involving recent military veterans transitioning into community college. Findings comprise biographical vignettes of two f…
142	Transition from deployment	K	M. E. Doherty; E. Scannell-Desch	2015	After the parade: military nurses' reintegration experiences from the Iraq and Afghanistan wars	Journal of psychosocial nursing and mental health services	The purpose of the current study was to describe reintegration experiences of U.S. military nurses returning from deployments in the Iraq and Afghanistan wars. A qualitative study using a phenomenological method was conducted. The population comprised nurses who served in the U.S. Army, Navy, or Air Force in Iraq or Afghanistan during 2003-2013, including Active Duty, National Guard, and Reserve …
143	Not Qualitative	K	A. Herman; R. Yarwood	2015	From warfare to welfare: veterans, military charities and the blurred spatiality of post-service welfare in the United Kingdom	ENVIRONMENT AND PLANNING A-ECONOMY AND SPACE	The military offers a form of welfare-for-work but when personnel leave they lose this safety net, a loss exacerbated by the rollback neoliberalism of the contemporary welfare state. Increasingly the third sector has stepped in to address veterans' welfare needs through operating within and across military/civilian and state/market/community spaces and cultures. In this paper we use both veterans…
144	Not Transition	K	M. Kukla; N. A. Rattray; M. P. Salyers	2015	Mixed methods study examining work reintegration experiences from perspectives of Veterans with mental health disorders	Journal of rehabilitation research and development	Recent findings have demonstrated that reintegration for Veterans is often challenging. One difficult aspect of reintegration-transitioning into the civilian workplace-has not been fully explored in the literature. To address this gap and examine work reintegration, this mixed methods study examined the perspectives of Veterans with mental health disorders receiving Department of Veterans Affairs…
145	Not Qualitative	K	J. M. Currier; J. M. Holland; J. Malott	2015	Moral injury, meaning making, and mental health in returning veterans	Journal of clinical psychology	OBJECTIVE: This study examined whether exposure to morally injurious experiences (MIEs) contribute to mental health problems among returning Veterans via meaning made of possible traumas., METHOD: A total of 131 Iraq and/or Afghanistan Veterans completed assessments of exposure to possible warzone traumas, meaning made of a salient stressor from their lives, and mental health symptomatology (e.g.…
146	Not Transition	K	E. P. Fischer; M. D. Sherman; J. C. McSweeney; J. M. Pyne; R. R. Owen; L. B. Dixon	2015	Perspectives of family and veterans on family programs to support reintegration of returning veterans with posttraumatic stress disorder	Psychological services	Combat deployment and reintegration are challenging for service members and their families. Although family involvement in mental health care is increasing in the U.S. Department of Veterans Affairs (VA) system, little is known about family members' preferences for services. This study elicited the perspectives of returning Afghanistan and Iraq war veterans with posttraumatic stress disorder and …
147	Not Transition	K	M. E. Dichter; G. True	2015	This Is the Story of Why My Military Career Ended Before It Should Have": Premature Separation From Military Service Among US Women Veterans"	AFFILIA-FEMINIST INQUIRY IN SOCIAL WORK	Women who serve in the military benefit from unique opportunities but face strains as a minority population and, compared to men, report greater dissatisfaction with their service and have shorter military careers. We interviewed 35 U.S. women veterans about their decisions to enter and leave military service. Premature separationleaving military service before one plans, expects, or wants towas …
148	Not Qualitative	K	M. Villagran; C. J. Ledford; M. R. Canzona	2015	Women's Health Identities in the Transition From Military Member to Service Veteran	Journal of health communication	As servicewomen leave behind their military rank and status to become veterans, they must learn to effectively navigate a fragmented structure of care and communicate their health care needs. This study proposes a culture-centered approach to understanding how structural changes contribute to a reduction in positive health perception and behavior as active duty servicewomen transition to a vetera…
149	Not Qualitative	K	B. M. Ness; M. R. Rocke; C. J. Harrist; K. G. Vroman	2014	College and combat trauma: an insider's perspective of the post-secondary education experience shared by service members managing neurobehavioral symptoms	NeuroRehabilitation	BACKGROUND: Enrolling in post-secondary education is common among military service members returning from combat deployments, but recent research shows service members who present with neurobehavioral symptoms consistent with traumatic brain injury (TBI) and/or post-traumatic stress disorder (PTSD) are at risk for psychosocial and academic difficulty., OBJECTIVE: This exploratory study was conduc…
150	Not Qualitative	K	N. Tomar; V. Stoffel	2014	Examining the lived experience and factors influencing education of two student veterans using photovoice methodology	The American journal of occupational therapy : official publication of the American Occupational Therapy Association	OBJECTIVE . We sought to understand the lived experience of 2 student veterans and identify factors influencing their higher education. METHOD. A qualitative research design was used with 2 student veterans who engaged in photovoice methodology. We analyzed their photographs, accompanying narratives, and discussion session transcripts using descriptive coding and thematic analysis. RESULTS . Data…
151	Insuficient Women	K	A. Herman; R. Yarwood	2014	From services to civilian: The geographies of veterans' post-military lives	GEOFORUM	This paper explores the spatiality of (post)military identities, demonstrating the continuing impact of having been part of the military community despite the passage of time. Our tri-service respondents highlighted the challenges faced even by those deemed to have 'successfully' transitioned to 'Civvy Street', articulating discourses of loss and separation. While some had achieved closure with t…
152	Not Qualitative	K	L. Blundell	2014	Lived experiences and weight management: Being within, and moving on from, the military		Chapter one adopts a systematic review methodology in order to identify relevant evidence concerning the clinical effectiveness of weight management programmes in the military. It explores the success of such programmes that adopt cognitive-behavioural components as part of their treatment approach as opposed to standard care offered by the military. The paper also offers areas for further resear…
153	Not Qualitative	K	J. M. Holland; J. Malott; J. M. Currier	2014	Meaning made of stress among veterans transitioning to college: examining unique associations with suicide risk and life-threatening behavior	Suicide & life-threatening behavior	Meaning made of stress has been shown to be a unique predictor of mental and physical health. In this study, we examined the unique associations between two facets of meaning made of stress (comprehensibility and footing in the world) and suicide risk and life-threatening behavior among military veterans who have transitioned to college were examined, controlling for demographic factors, religiou…
154	Not Qualitative	K	J. M. Thompson; M. A. Zamorski; J. Sweet; L. VanTil; J. Sareen; R. H. Pietrzak; W. H. Hopman; M. B. MacLean; D. Pedlar	2014	Roles of physical and mental health in suicidal ideation in Canadian Armed Forces Regular Force veterans	Canadian journal of public health = Revue canadienne de sante publique	OBJECTIVES: Suicide in recent veterans is an international concern. An association between mental disorders and suicide has been established, but less information is available about an association between physical health problems and suicide among veterans. This study extends this area of inquiry by examining the relationship of both physical and mental health problems with suicidal ideation in a…
155	Not Qualitative	K	J. A. Fromson; K. E. Iodice; K. Donelan; R. J. Birnbaum	2014	Supporting the Returning Veteran: Building Linkages Between Clergy and Health Professionals	JOURNAL OF PSYCHIATRIC PRACTICE	Objective. Rather than seeking psychiatric services, veterans often turn to clergy members as first responders to cope with exposure to traumatic events. The goal of this study was to evaluate clergy preparedness to assist with these issues and to determine if an educational symposium geared toward this population would increase preparedness and collaboration with psychiatrists. Methods. A pre- a…
156	Insuficient Women	K	H. Brunger; J. Serrato; J. Ogden	2013	No man's land": The transition to civilian life"	Journal of Aggression, Conflict and Peace Research	Purpose: Ex-service personnel face numerous and significant problems upon discharge from the forces. The purpose of this paper is to explore experiences of the transition from military to civilian life and to identify some of the barriers and facilitators to re-employment. Design/methodology/approach: In-depth interviews were carried out with 11 ex-servicemen who had previously served in the UK a…
157	Not Transition	K	L. Wands	2013	No one gets through it OK": the health challenge of coming home from war"	ANS. Advances in nursing science	Few studies have sought to explore the subjective experience of reintegration for veterans of the current Operations Enduring Freedom/Iraqi Freedom/New Dawn military campaigns, and even less attention has been given to discover strategies used by veterans to overcome difficulties with transitioning from life in a combat zone to life at home. Findings of this mixed-method study describe reintegrat…
158	Not Qualitative	K	D. Caplin; K. K. Lewis	2011	Coming home: Examining the homecoming experiences of young veterans	Treating young veterans: Promoting resilience through practice and advocacy.	Social support is an integral factor in the ability of traumatized veterans to assimilate back into their communities (Bolton, Litz, Glenn, Orsillo, & Roemer, 2002; Friedman, 2004, 2005; Solomon & Mikulincer, 1990, p. 251). Creating environments that are supportive to returning veterans and their loved ones is essential to the success of reintegration postdeployment (Friedman, 2005, p. 1287; Solo…
159	Insuficient Women	K	A. Demers	2011	When Veterans Return: The Role of Community in Reintegration	Journal of Loss & Trauma	Experiences of Iraq and Afghanistan war veterans were explored to understand the challenges of reintegrating into civilian life and the impact on mental health. Respondents completed preliminary electronic surveys and participated in one of six focus groups. High levels of distress exist among veterans who are caught between military and civilian cultures, feeling alienated from family and friend…
160	Not Qualitative	K	R. Kelty; M. Kleykamp; D. R. Segal	2010	The Military and the Transition to Adulthood	FUTURE OF CHILDREN	Ryan Kelty, Meredith Kleykamp, and David Segal examine the effect of military service on the transition to adulthood. They highlight changes since World War II in the role of the military in the lives of young adults, focusing especially on how the move from a conscription to an all-volunteer military has changed the way military service affects youths' approach to adult responsibilities. The aut…
161	Not Qualitative	K	L. S. Katz; L. E. Bloor; G. Cojucar; T. Draper	2007	Women who served in Iraq seeking mental health services: Relationships between military sexual trauma, symptoms, and readjustment	Psychological Services	Eighteen women who served in Operation Iraqi Freedom/Operation Enduring Freedom (OIF/OEF) sought mental health services at a Veterans' Affairs (VA) medical center. Ten of the 18 women (56%) reported military sexual trauma (MST) while serving in OIF/OEF. All 10 with MST reported sexual harassment, 6 of the 10 (33% of the sample) reported unwanted physical advances, and 3 (17%) reported completed a…
162		KR	B. A. Wagner; R. N. Long	2022	From Start to Finish: What Factors Inhibit Student Veterans Completion?	JOURNAL OF COLLEGE STUDENT RETENTION-RESEARCH THEORY & PRACTICE	Student veterans experience unique challenges when returning to higher education. While the Post-9/11 GI bill creates an easier pathway for veterans, student veterans often face multiple impediments to degree completion. Using the Veterans Supplement of the Current Population Survey, we conducted a logistic regression of 4,887 veterans that predicts college retention measured by bachelor's degree…
163		KR	M. Daus; A. Holstein; M. McCarthy; R. A. Ayele; D. H. Lujan; L. L. Ujano-DeMotta; B. Morgan; H. Sjoberg; C. D. Jones	2022	KEY STAKEHOLDERS EXPERIENCES WITH SUPPORTING VETERANS' SOCIAL NEEDS WHEN TRANSITIONING FROM HOSPITAL TO HOME WITH HOME HEALTH CARE: NOVEL FINDINGS FROM THE TRANSITIONS NURSE PROGRAM	Journal of General Internal Medicine	BACKGROUND: Veterans have unique needs related to their military service that may exacerbate their risk for adverse clinical outcomes. Veterans' social needs (e.g., access to healthy food, housing, transportation, financial insecurity) are particularly understudied and affect their ability to safely transition from hospital to home. To better understand these factors, we interviewed stakeholders …
164		KR	E. Comartin; M. Dunnigan; V. Nelson	2022	Lost in Transition: The Behavioral Health Needs of Veterans in Eight County Jails	Administration and policy in mental health	The behavioral health needs, service utilization, and discharge planning provision of veterans in jails have been understudied, yet practitioners must understand each component to ensure veterans' behavioral health needs are met through linkage to culturally-appropriate services. Thus, this study asked: How do veterans differ from non-veterans regarding behavioral health needs, jail-based service…
165		KR	J. S. Ogrodniczuk; T. Laidler; J. L. Oliffe	2021	A national survey of self-reported mental health of Veterans pursuing post-secondary education in Canada	Journal of Military, Veteran & Family Health	Introduction: The present study details self-reported mental health symptoms among Canadian Veterans pursuing post-secondary education in Canada. Methods: Survey questionnaire data from the 2016 National College Health Assessment (NCHA) were accessed, with a focus on students who indicated they were currently, or had previously been, a member of the Canadian Armed Forces (CAF), Regular Force or R…
166		KR	M. W. Enns; N. Mota; T. O. Afifi; S. L. Bolton; J. D. Richardson; S. B. Patten; J. Sareen	2021	Course and Predictors of Major Depressive Disorder in the Canadian Armed Forces Members and Veterans Mental Health Follow-up Survey: Cours et Predicteurs du Trouble de Depression Majeure Dans l'Enquete de Suivi Sur la Sante Mentale Aupres Des Membres des Forces Armees Canadiennes et des ex-Militaires	Canadian Journal of Psychiatry	Objectives: The present report is the first study of Canadian military personnel to use longitudinal survey data to identify factors that determine major depressive episodes (MDEs) over a period of 16 years. Method(s): The study used data from the Canadian Armed Forces Members and Veterans Mental Health Follow-up Survey (CAFVMHS) collected in 2018 (n = 2,941, response rate 68.7%) and linked basel…
167		KR	M. Winer; S. Dunlap; C. St Pierre; D. K. McInnes; R. Schutt	2021	Housing and Social Connection: Older Formerly Homeless Veterans Living in Subsidized Housing and Receiving Supportive Services	Clin Gerontol	Objectives: The purpose of this study was to (Aim 1) describe United States military veterans' experiences and attitudes about project-based housing (PBH) and tenant-based housing (TBH), including perceptions of their new environment, self-sufficiency, and social integration. We identified (Aim 2) features of program design and housing facilities associated with self-sufficiency and social integr…
168		KR	D. M. Smith; A. Meruelo; L. Campbell-Sills; X. Y. Sun; R. C. Kessler; R. J. Ursano; S. Jain; M. B. Stein; S. T. Army	2021	Pre-enlistment Anger Attacks and Postenlistment Mental Disorders and Suicidality Among US Army Soldiers	JAMA NETWORK OPEN	IMPORTANCE Anger is linked to adverse outcomes in military populations; however, whether pre-enlistment anger attacks are associated with postenlistment mental disorders and suicidality is unknown. OBJECTIVE To explore the associations of pre-enlistment anger attacks with postenlistment mental health. DESIGN, SETTING, AND PARTICIPANTS In this observational cohort study, the Army Study to Assess R…
169		KR	M. Troyanskaya; N. J. Pastorek; A. Walder; E. A. Wilde; J. E. Kennedy; H. S. Levin; R. S. Scheibel	2021	Role of deployment-related mTBI and resilience in perceived participation limitations among Veterans	MILITARY PSYCHOLOGY	Problems with social functioning are common following combat deployment, and these may be greater among individuals with a history of traumatic brain injury (TBI). The present investigation examined the impact of mild TBI (mTBI), deployment-related characteristics, and resilience on perceived participation limitations among combat Veterans. This was a cross-sectional study of 143 participants wit…
170		KR	A. Siegel; R. Dekel; V. Svetlitzky	2021	The Contribution of Empathy to the Adjustment of Military Veterans and Their Female Partners	FAMILY RELATIONS	Objective Empathy plays an important role in romantic relationships; and thus, this study examined the contribution of both Israeli male military veterans' and their female partners' cognitive and emotional empathy to both partners' adjustment defined as posttraumatic stress symptoms (PTSS) and functioning, comparing veterans who asked for mental health help and a comparison group of veterans who…
171		KR	C. L. Fisher; C. J. W. Ledford; E. Wollney; P. F. Crawford	2021	Transitioning from active duty to military retirement: Challenges impacting diabetes self-management	Health Education Journal	Objectives: Military retirement happens early in the lifespan presenting a unique transition that challenges chronic illness. The purpose of this study was to explore the factors that military retirees experience as they transition from active duty to military retirement that they perceive as inhibiting their ability to manage type 2 diabetes (T2DM) or pre-diabetes (preDM) and/or which increase t…
172		KR	A. Hirst	2021	Videogames Saved My Life": Everyday Resistance and Ludic Recovery among US Military Veterans"	INTERNATIONAL POLITICAL SOCIOLOGY	While the explosion of videogames as a global entertainment medium has been explored in International Relations (IR) and associated fields in some detail in recent years, the proliferation of games in military settings remains under-researched. This paper examines the uses to which US military veterans put videogames following service, showing that they play an important role in healing and rehab…
173		KR	B. Porter; L. M. Rodriguez; K. A. Woodall; J. C. Pflieger; V. A. Stander	2020	Alcohol misuse and separation from military service: A dyadic perspective	ADDICTIVE BEHAVIORS	Objective: Alcohol misuse is a prevalent problem among military service members and their spouses. Service member alcohol misuse may contribute to poor job performance, legal infractions, and failure to meet physical standards. Spousal alcohol misuse may indicate problems with military life. However, limited information is available about how alcohol misuse in military families affects occupation…
174		KR	D. L. Albright; J. T. McDaniel; K. Godfrey; K. H. Thomas; K. L. Fletcher; G. Rosen	2020	Civic engagement among student veterans	Journal of American college health : J of ACH	Objective: The purpose of this study was to assess participation rates in civic volunteering among service member and veteran students. Participants: Data for the present cross-sectional study were obtained from the American College Health Association's (ACHA) 2011-2014 National College Health Assessment II (NCHA). Methods: Demographic characteristics of the study sample were explored by calculat…
175		KR	T. Pogoda; K. McKenna; N. Sperber; C. Van Houtven; M. Shephard-Banigan	2020	Facilitators and Barriers to VA Vocational/education Services Use Among Veterans with Disabilities and Caregiving Needs	Archives of Physical Medicine and Rehabilitation	Research Objectives: To identify facilitators and barriers that Veterans with disabilities and caregiving needs encounter when using the following Department of Veterans Affairs (VA) vocational/education services: (1) Veteran Benefits Administration (VBA) Post-9/11 GI Bill, (2) VBA Vocational Rehabilitation & Employment (VR&E), and (3) Veterans Health Administration (VHA) Supported Employment (SE…
176		KR	S. Cowlishaw; O. Metcalf; E. Lawrence-Wood; J. Little; A. Sbisa; C. Deans; M. O'Donnell; N. Sadler; M. Van Hooff; M. Crozier; M. Battersby; D. Forbes; A. C. McFarlane	2020	Gambling problems among military personnel after deployment	Journal of Psychiatric Research	Military and veteran populations may exhibit heightened vulnerability to gambling problems; however, there is scant relevant evidence outside the US, and few studies of transition periods, including return from operational deployment. The aim of this study was thus to highlight the extent, risk-factors, and implications of gambling problems among current members of the Australian Defence Force (A…
177		KR	E. L. Meerwijk; M. J. Larson; E. M. Schmidt; R. S. Adams; M. R. Bauer; G. A. Ritter; C. Buckenmaier, 3rd; A. H. S. Harris	2020	Nonpharmacological Treatment of Army Service Members with Chronic Pain Is Associated with Fewer Adverse Outcomes After Transition to the Veterans Health Administration	Journal of general internal medicine	BACKGROUND: Potential protective effects of nonpharmacological treatments (NPT) against long-term pain-related adverse outcomes have not been examined., OBJECTIVE: To compare active duty U.S. Army service members with chronic pain who did/did not receive NPT in the Military Health System (MHS) and describe the association between receiving NPT and adverse outcomes after transitioning to the Veter…
178		KR	R. A. Ayele; E. Lawrence; M. McCreight; K. Fehling; R. E. Glasgow; B. A. Rabin; R. E. Burke; C. Battaglia	2020	Perspectives of clinicians, staff, and veterans in transitioning veterans from non-va hospitals to primary care in a single VA healthcare system	Journal of Hospital Medicine	BACKGROUND: Veterans with healthcare needs utilize both Veterans Health Administration (VA) and non-VA hospitals. These dual-use veterans are at high risk of adverse outcomes due to the lack of coordination for safe transitions. OBJECTIVE(S): The aim of this study was to understand the barriers and facilitators to providing high-quality continuum of care for veterans transitioning from non-VA hos…
179		KR	A. R. Kinney; A. A. Schmid; K. L. Henry; J. D. Coatsworth; A. M. Eakman	2020	Protective and Health-Related Factors Contributing to Resilience Among Student Veterans: A Classification Approach	American Journal of Occupational Therapy	Importance: Occupational therapists can foster student veterans' resilience, but targets for intervention must be developed. Objective: To explain factors influencing student veterans' successful adaptation to past combat exposure, we hypothesized that participants with high life meaning would have greater levels of protective factors and lower levels of health conditions than those with low life…
180		KR	G. Brewis; S. Hellawell; D. Laqua	2020	Rebuilding the Universities after the Great War: Ex-Service Students, Scholarships and the Reconstruction of Student Life in England	HISTORY	This article examines a transformative moment in the history of British higher education. After the First World War, student numbers were boosted by the arrival of large numbers of ex-servicemen. Their access to university was facilitated by the government-funded Scheme for the Higher Education of Ex-Service Students, which provided grants to nearly 28,000 students between 1918 and 1923. The arti…
181		KR	G. Austin; T. Calvert; N. Fasi; R. Fuimaono; T. Galt; S. Jackson; L. Lepaio; B. Liu; D. Ritchie; N. Theis; J. Dockerty; F. Doolan-Noble; D. McBride	2020	Soldiering on only goes so far: How a qualitative study on Veteran loneliness in New Zealand influenced that support during COVID-19 lockdown	Journal of Military, Veteran & Family Health	Introduction: On April 25, 2020, Veterans' Affairs in New Zealand (NZ) contacted approximately 3,000 of 8,000 known military Veterans by phone during the SARS-CoV-2 pandemic to ensure they were safe during the government- imposed lockdown. The impetus to this initiative were the findings of a cross-sectional quantitative survey of NZ Veterans, followed by the qualitative survey reported here, bot…
182		KR	G. J. McNeal	2019	A Pilot Intervention Using Professional Nursing Mentoring to Engage Prior Corpsman and Medic Nursing Students in Academic Success	ABNF Journal	Background: Mentoring increases academic outcomes and retention. However, research is lacking in the area of mentoring and transitioning military medics and corpsmen to the level of baccalaureate-prepared registered nurse. Purpose: To investigate the correlation between academic performance and nurse-to-student nurse mentoring among military and veteran corpsmen and medics. Methods: Pre and post …
183		KR	M. Ferrer; R. Davis	2019	Adapted Physical Activity for Wounded, Injured, and Ill Military Personnel: From Military to Community	PALAESTRA	This article will discuss the potential role and availability of community-based activity programs lead by professionals trained in adapted physical activity and delivered to wounded, injured, and ill military personnel. In addition, we will offer practical ideas for increasing the interface between adapted physical activity professionals and wounded, injured, and ill military personnel.
184		KR	B. Elliott; K. A. Chargualaf; B. Patterson	2019	Committing to my mission: Faculty experiences with student veterans in baccalaureate nursing education	Nursing forum	Veterans transition to baccalaureate nursing education with significant experiences from their military service. Faculty play a role in facilitating this transition, in and out of the classroom. Approaches to enhance nursing education programs to better meet student veterans' needs have been proposed. However, less is known about the experiences of faculty teaching student veterans. A qualitative…
185		KR	L. L. Davis; K. P. Maieritsch; K. C. Weber; K. P. McCall; S. G. Resnick; C. R. Erbes; T. Q. Strom; T. C. Kyriakides	2019	Employment Outcomes From VA Vocational Services Involving Transitional Work for Veterans With a Diagnosis of Posttraumatic Stress Disorder	Psychiatric Rehabilitation Journal	Objective: Transitional work (TW) for veterans with psychiatric disabilities is the predominant model of vocational rehabilitation in the Veterans Health Administration (VA). Although, on average, TW employment outcomes have been demonstrated to be inferior to supported employment, little is known about the potential subgroup of veterans for which TW may be most effective. This study of veterans …
186		KR	B. P. Bergman; E. B. Macdonald; D. F. Mackay; J. P. Pell	2019	Healthy workers or less healthy leavers? Mortality in military veterans	Occupational Medicine	Background: The 'healthy worker effect' predicts that longer employment is positively associated with reduced mortality, but few studies have examined mortality in military veterans irrespective of exposure to conflict. Aims: To examine mortality in a large national cohort of Scottish veterans by length of service. Methods: Retrospective cohort study comparing survival in up to 30-year follow-up …
187		KR	C.-M. Pethrus; T. Frisell; J. Reutfors; K. Johansson; K. Neovius; J. K. Soderling; G. Bruze; M. Neovius	2019	Violent crime among Swedish military veterans after deployment to Afghanistan: a population-based matched cohort study	International journal of epidemiology	OBJECTIVE: To investigate the incidence of violent crime conviction among Swedish military veterans after deployment to Afghanistan versus non-deployed comparators. The main outcome was first conviction of a violent crime, retrieved from the Swedish National Council for Crime Prevention Register until December 31, 2013., METHODS: This was a cohort study of military veterans identified through per…
188		KR	A. Date; M. K. Berlinguette	2019	Will my pension be enough? Bridge employment intentions of Canadian Armed Forces members	JOURNAL OF MILITARY VETERAN AND FAMILY HEALTH	Introduction: Although retirement planning in the general public has been well studied, there is little such research regarding Canadian Armed Forces (CAF) members. Prior research indicates that despite a strong pension plan, CAF Veterans often continue to work upon retiring but experience a drop in earnings compared with their military salaries. Methods: This study used a sub-sample from the Mil…
189		KR	L. C. Barry; D. C. Steffens; K. E. Covinsky; Y. Conwell; Y. Li; A. L. Byers	2018	Increased Risk of Suicide Attempts and Unintended Death Among Those Transitioning From Prison to Community in Later Life	The American journal of geriatric psychiatry : official journal of the American Association for Geriatric Psychiatry	OBJECTIVE: The number of individuals transitioning from correctional facilities to community in later life (age >=50 ) is increasing. We sought to determine if later-life prison release is a risk factor for suicidal behavior and death by accidental injury, including drug overdose., DESIGN: Retrospective cohort study., SETTING: U.S. Department of Veterans Affairs and Medicare healthcare systems, 2…
190		KR	A. L. Mahar; A. B. Aiken; H. Cramm; M. Whitehead; P. Groome; P. Kurdyak	2018	Mental Health Services Use Trends in Canadian Veterans: A Population-Based Retrospective Cohort Study in Ontario	Canadian journal of psychiatry. Revue canadienne de psychiatrie	OBJECTIVE: A substantial evidence base in the peer-reviewed literature exists investigating mental illness in the military, but relatively less is documented about mental illness in veterans. This study uses provincial, administrative data to study the use of mental health services by Canadian veterans in Ontario., METHOD: This was a retrospective cohort study of Canadian Armed Forces and Royal C…
191		KR	G. Y. Hwang; R. Davis; S. Driver	2018	THE EFFECTS OF THE WARRIOR TRANSITION UNIT'S PHYSICAL ACTIVITY PROGRAM ON AFFECT OF WOUNDED MILITARY PERSONNEL	PALAESTRA	Warrior Transition Units (WTU) were created to successfully transition soldiers who are considered wounded, ill, or injured through comprehensive medical and adaptive reconditioning care, including sport and recreational activities. Entry-level sports engagement in WTU may transition from noncompetitive to competitive which may impact the soldier's physical and emotional wellbeing status. The pur…
192		KR	E. Danan; E. Krebs; K. Ensrud; E. Koeller; R. MacDonald; T. Velasquez; N. Greer; T. Wilt; E. R. Danan; E. E. Krebs; T. J. Wilt	2017	An Evidence Map of the Women Veterans' Health Research Literature (2008-2015)	JGIM: Journal of General Internal Medicine	Background: Women comprise a growing proportion of Veterans seeking care at Veterans Affairs (VA) healthcare facilities. VA initiatives have accelerated changes in services for female Veterans, yet the corresponding literature has not been systematically reviewed since 2008. In 2015, VA Women's Health Services and the VA Women's Health Research Network requested an updated literature review to fa…
193		KR	B. N. Smith; J. M. Wang; R. A. Vaughn-Coaxum; B. A. Di Leone; D. Vogt	2017	The role of postdeployment social factors in linking deployment experiences and current posttraumatic stress disorder symptomatology among male and female veterans	Anxiety, stress, and coping	BACKGROUND AND OBJECTIVES: The postdeployment social context is likely highly salient in explaining mental health symptoms following deployment. The aim of this study was to examine the role of postdeployment social factors (social support and social reintegration difficulty) in linking deployment-related experiences (warfare exposure, sexual harassment, concerns about relationship disruptions, a…
194		KR	S. T. Wynn	2015	After The Trenches: Spiritual Care of Veterans	J Christ Nurs	Over a million veterans seek mental healthcare through the Veterans Health Administration (VHA) every year. Many voice challenges to their spiritual beliefs, especially after deployment. Research supports that integrating spiritual care into mental health interventions improves the ability of veterans to cope. Mental health practitioners-healthcare professionals specializing in mental health--are…
195		KR	A. Abbasi	2015	Clinical and demographic factors associated with tobacco smoking in United States military veterans returning from Iraq and afghanistan	Chest	PURPOSE: Military service and combat exposure are risk factors for tobacco smoking. The objective of this study was to determine the association between clinical and demographic factors with tobacco smoking in the US military veterans returning from Iraq and Afghanistan. METHOD(S): We used data from three years (2011, 2012 and 2013) of the National Health Interview Survey (NHIS) obtained from the…
196		KR	L. M. Brown; S. D. Barnett; K. A. Frahm; J. A. Schinka; L. Schonfeld; R. J. Casey	2015	Health risk factors and differences in outcomes between younger and older veterans using VA transitional housing	Psychiatric services (Washington, D.C.)	OBJECTIVE: This study examined age-related differences in general medical and mental health risk factors for veterans participating in the U.S. Department of Veterans Affairs (VA) Grant Per Diem (GPD) transitional supportive housing program. The subpopulation of older homeless veterans is growing, and little is known about the implications of this fact for health care providers and for supportive…
197		KR	D. Morrison-Beedy; D. Passmore; R. D'Aoust	2015	Military and veteran's health integration across missions: how a college of nursing joined forces""	Nurs Outlook	BACKGROUND: To address the unique needs of our returning military and veterans, the White House initiated the Joining Forces campaign and has encouraged colleges of nursing throughout the nation to support this mission. METHODS: At the University of South Florida College of Nursing, we have implemented a multifaceted approach that addresses education, research, and employment. These military-rela…
198		KR	R. Campbell; S. A. Riggs	2015	The Role of Psychological Symptomatology and Social Support in the Academic Adjustment of Previously Deployed Student Veterans	Journal of American college health : J of ACH	CONTEXT: Research has indicated that returning Operation Enduring Freedom/Operation Iraqi Freedom (OEF/OIF) veterans are experiencing mental health concerns following deployment. Increasing numbers of veterans are enrolling in higher education institutions; there is a scarcity of empirical research investigating student veterans' experiences as they transition into college., OBJECTIVE: To examine…
199		KR	M. Slattery; M. T. Dugger; T. A. Lamb; L. Williams	2013	Catch, treat, and release: Veteran Treatment Courts address the challenges of returning home	Substance use & misuse	After a decade of war, there is a great need for treatment and alternatives to incarceration for justice-involved veterans. U.S. military service members are returning from combat with substantial mental health challenges, which increase the potential for justice involvement. Veteran Treatment Courts are starting across the nation to meet this need for therapeutic justice. These problem solving c…
200		KR	K. G. Wurster; A. P. Rinaldi; T. S. Woods; W. M. Liu	2013	First-generation student veterans: implications of poverty for psychotherapy	J Clin Psychol	Student veterans are arriving at university and college campuses and many counselors may not be prepared. Multiple and intersecting identities complicate the student's integration and matriculation into higher education. We review literature on first-generation college students and issues pertinent to student veterans. Using the revised Social Class Worldview Model, this article offers a case exa…
201		KR	C. J. Thompson; N. L. Bridier	2013	Homeless aging veterans in transition: A life-span perspective	Journal of Aging Research	The need for counseling and career/educational services for homeless veterans has captured political and economic venues for more than 25 years. Veterans are three times more likely to become homeless than the general population if veterans live in poverty or are minority veterans. This mixed methods study emphasized a life-span perspective approach for exploring factors influencing normative agi…
202		KR	M. Clever; D. R. Segal	2013	The demographics of military children and families	The Future of children	Since the advent of the all-volunteer force in the 1970s, marriage, parenthood, and family life have become commonplace in the U.S. military among enlisted personnel and officers alike, and military spouses and children now outnumber service members by a ratio of 1.4 to 1. Reviewing data from the government and from academic and nonacademic research, Molly Clever and David R. Segal find several t…
203		KR	P. Nayar; A. T. Nguyen; D. Ojha; K. K. Schmid; B. Apenteng; P. Woodbridge	2013	Transitions in dual care for veterans: non-federal physician perspectives	Journal of community health	Many veterans receive care from both the Veterans Health Administration (VHA) and the non-VHA health system, or dual care. Non-federal physicians practicing in Nebraska were surveyed to examine their perspectives on the organization and delivery of dual care provided to veterans. A paper-based survey was mailed to all 1,287 non-federal primary care physicians (PCPs) and a purposive sample of 765 …
204		KR	M. J. Randall	2012	Gap analysis: transition of health care from Department of Defense to Department of Veterans Affairs	Military medicine	This study examined the effectiveness of Public Law 110-181, National Defense Authorization Act of Fiscal Year 2008, Title XVI-Wounded Warriors Matter," as it relates to health care for returning Operation Enduring Freedom and Operation Iraqi Freedom (OEF/OIF) combat veterans. Specifically, it examined the gap between the time an OEF/OIF combat service member left active service and subsequently …
205		KR	M. B. Detweiler; S. Arif; J. Candelario; J. Altman; P. F. Murphy; M. H. Hailing; J. G. Detweiler; S. Vasudeva	2011	A telepsychiatry transition clinic: the first 12 months experience	Journal of Telemedicine and Telecare	To improve the management of soldiers with combat-related mental health problems, an interdisciplinary telepsychiatry service was established between a clinic at the Fort Bragg army base and the Veterans Affairs (VA) Medical Center in Salem. In the first 12 months of operation, 120 soldiers (105 males) were seen in a total of 394 telepsychiatry sessions. The time spent on telepsychiatry by the si…
206		KR	M. K. Reddy; L. A. Meis; C. R. Erbes; M. A. Polusny; J. S. Compton	2011	Associations among experiential avoidance, couple adjustment, and interpersonal aggression in returning Iraqi war veterans and their partners	Journal of consulting and clinical psychology	OBJECTIVE: The purpose of the present study was to examine the role of experiential avoidance (EA) in relationship adjustment, psychological aggression, and physical aggression among military couples., METHOD: The sample was composed of 49 male soldiers who recently returned from deployment to Iraq and their female partners. As part of a larger study, participants completed self-report measures o…
207		KR	N. A. Sayer; P. Frazier; R. J. Orazem; M. Murdoch; A. Gravely; K. F. Carlson; S. Hintz; S. Noorbaloochi	2011	Military to civilian questionnaire: a measure of postdeployment community reintegration difficulty among veterans using Department of Veterans Affairs medical care	Journal of traumatic stress	The primary objective of this study was to describe the development, reliability, and construct validity of scores on the Military to Civilian Questionnaire (M2C-Q), a 16-item self-report measure of postdeployment community reintegration difficulty. We surveyed a national, stratified sample of 1,226 Iraq and Afghanistan veterans who used U.S. Department of Veterans Affairs (VA) medical care; 745 …
208		KR	I. Harpaz-Rotem; R. A. Rosenheck	2011	Serving those who served: retention of newly returning veterans from Iraq and Afghanistan in mental health treatment	Psychiatric Services	Objective: There are growing concerns about the mental health status of returning veterans from the recent conflicts in Iraq (Operation Iraq Freedom [OIF]) and Afghanistan (Operation Enduring Freedom [OEF]) and about retention in mental health treatment of veterans with posttraumatic stress disorder (PTSD). This study obtained data from veterans who had a new diagnosis of PTSD from fiscal year (F…
209		KR	D. L. Leslie; J. Goulet; M. Skanderson; K. Mattocks; S. Haskell; C. Brandt; D. L. Leslie; J. Goulet; M. Skanderson; K. Mattocks; S. Haskell; C. Brandt	2011	VA health care utilization and costs among male and female veterans in the year after service in Afghanistan and Iraq	Military Medicine	The objective of this study was to compare the 1-year VA health care service use and costs between male and female Veterans returning from deployment in Afghanistan and Iraq. Using VA administrative data, measures of health care service use and costs were computed for male and female veterans in the year after last deployment. Service use and cost measures included inpatient care, outpatient care…
210		KR	L. Resnik; M. Plow; A. Jette	2009	Development of CRIS: measure of community reintegration of injured service members	Journal of rehabilitation research and development	Identification and prevention of community reintegration problems of veterans is an important public health mandate. However, no veteran-specific measure exists. Study purposes were to (1) develop the Community Reintegration for Service Members (CRIS) measure and (2) test the validity and reliability of the measure. Formative research identified challenges in community reintegration postdeploymen…
211		KR	J. Molhoff	2008	Transitioning the wounded: recovery and facilitation at Army Medical Center	Case in Point	Veterans of our armed forces face life-altering wounds, perhaps the severest of which are amputations. A case manager at Brooke Army Medical Center brings to life the resources that hep these men and women persevere.
212		KR	A. Smith-Osborne	2007	Mental health risk factors and protective mechanisms for post-secondary educational attainment among young adult veterans	Dissertation Abstracts International Section A: Humanities and Social Sciences	This exploratory study examines the impact of mental health status on post-secondary educational attainment among young veterans of the first Gulf War, and the associated protective and risk mechanisms. Investigation of mental health impact on post-service enrollment or successful reentry into higher education for this population has been limited. Drawing upon resiliency theory, life span/life co…
213		KR	B. G. Hutchison; A. C. All; G. L. Loving; H. A. Nishikawa	2001	Values identified in different groups of Air Force nurses	MILITARY MEDICINE	Fundamental personal values are reflected in the choices and decisions made in every aspect of our lives. This descriptive study identified values held by a convenience sample of 224 Air Force nurses stationed at four U.S. Air Force medical facilities. Study participants identified seven of eight literature-supported values in the categories important" or "very important" across the demographic f…
214		KR	K. A. Bourke	1995	Life readjustment stress, coping, and patterns of appraisal among vietnam era health-related military personnel and nurse veterans	Dissertation Abstracts International: Section B: The Sciences and Engineering	The purpose of this study was to examine Vietnam Era veterans life/events stressors, readjustment reactions to psychological distress, coping skills and appraisal abilities. Forty-nine nurse and other health-related military personnel veterans (22 females and 27 males) who served on active duty during the Vietnam Era who voluntarily participated by answering three questionnaires about their life,…
215		KR	B. Hiley-Young; D. D. Blake; F. R. Abueg; V. Rozynko; F. D. Gusman	1995	Warzone violence in Vietnam: An examination of premilitary, military, and postmilitary factors in PTSD in-patients	Journal of Traumatic Stress	The impact of childhood victimization and other premilitary factors on warzone abusive violence was examined with 177 Vietnam combat veteran inpatients. Premilitary and military variables were also examined in relationship to postmilitary variables, including violence and PTSD. Statistical analyses showed that none of the premilitary variables predicted warzone violence. High combat exposure did,…
216		KR	Z. Solomon; M. Waysman; G. Levy; B. Fried; M. Mikulincer; R. Benbenishty; V. Florian; A. Bleich	1992	From front line to home front: a study of secondary traumatization	Family process	While the long-term effects of combat trauma on veterans have been studied extensively, its impact on veterans' wives has yet to be investigated. This study examined the implications of combat-induced psychopathology--wartime combat stress reaction (CSR) and current posttraumatic stress disorder (PTSD)--in a sample of 205 wives of Israeli combat veterans of the 1982 Lebanon war. Results show that…
217		R	B. T. Litz; J. Yeterian; D. Berke; A. J. Lang; M. J. Gray; T. Nienow; S. Frankfurt; J. I. Harris; S. Maguen; L. Rusowicz-Orazem	2024	A controlled trial of adaptive disclosure-enhanced to improve functioning and treat posttraumatic stress disorder	Journal of consulting and clinical psychology	OBJECTIVE: This is a randomized controlled trial (NCT03056157) of an enhanced adaptive disclosure (AD) psychotherapy compared to present-centered therapy (PCT; each 12 sessions) in 174 veterans with posttraumatic stress disorder (PTSD) related to traumatic loss (TL) and moral injury (MI). AD employs different strategies for different trauma types. AD-Enhanced (AD-E) uses letter writing (e.g., to …
218		R	C. P. McLean; N. Malek; C. L. Straud	2024	A pilot randomized controlled trial of online written exposure therapy delivered by peer coaches to veterans with posttraumatic stress disorder	Journal of traumatic stress	This pilot randomized clinical trial (RCT) sought to examine the preliminary efficacy of an internet-based version of written exposure therapy delivered to veterans through an online program supported by peer coaches. Veterans (N = 124) with clinically significant posttraumatic stress disorder (PTSD) symptoms were randomly assigned to imaginal exposure either via writing (written exposure) or ver…
219		R	I. Kalofonos; M. Zito; E. Fletcher; R. Calderon; M. Nazinyan; R. Kern	2024	A pilot trial examining the effects of veteran voices and visions, an adaptation of hearing voices groups for a large public health system in the United States	The International journal of social psychiatry	BACKGROUND: The Hearing Voices Approach, a community-based peer-led support group model, is generating interest as a novel way to engage with psychosis. Hearing Voices (HV) groups are run by peers, 'experts-by-experience', and emphasize group ownership and community-building rather than adherence to a therapist-led, predetermined structure. Diverse beliefs about experiences are respected and view…
220		R	K. Possemato; N. R. Mastroleo; C. Balderrama-Durbin; P. King; A. Davis; B. Borsari; S. A. M. Rauch	2024	A Randomized Controlled Pilot Trial of Primary Care Treatment Integrating Motivation and Exposure Treatment (PC-TIME) in Veterans With PTSD and Harmful Alcohol Use	Behavior Therapy	Individuals with posttraumatic stress disorder (PTSD) often engage in harmful alcohol use. These co-occurring conditions are associated with negative health consequences and disability. PTSD and harmful drinking are typically experienced as closely related-thus treatments that target both simultaneously are preferred by patients. Many individuals with PTSD and harmful alcohol use receive primary …
221		R	D. B. Brecher; M. S. Romero	2024	A Request for Gender-Affirming Treatment in End-of-Life Care: A Case Study From an Inpatient VA Hospice Program	The American journal of hospice & palliative care	Hospice care involves focusing on our patients' goals of care and good symptom management. This coincides with a focus on their comfort, dignity, and respect. Working with lesbian, gay, bisexual, transgender, queer and/or questioning (LGBTQ+) patients on a hospice service can be challenging for medical staff. Many of these potential challenges relate to lack of training of medical professionals. …
222		R	S. C. K; P. Smith; P. Kurdyak; H. Cramm; A. B. Aiken; A. Mahar	2024	A Retrospective Cohort Analysis of Mental Health-Related Emergency Department Visits Among Veterans and Non-Veterans Residing in Ontario, Canada	Canadian Journal of Psychiatry	Objectives: Emergency departments (EDs) are a vital part of healthcare systems, at times acting as a gateway to community-based mental health (MH) services. This may be particularly true for veterans of the Royal Canadian Mounted Police who were released prior to 2013 and the Canadian Armed Forces, as these individuals transition from federal to provincial healthcare coverage on release and may u…
223		R	K. St Cyr; P. Smith; P. Kurdyak; H. Cramm; A. B. Aiken; A. Mahar	2024	A Retrospective Cohort Analysis of Mental Health-Related Emergency Department Visits Among Veterans and Non-Veterans Residing in Ontario, Canada: Une analyse de cohorte rétrospective des visites au service d'urgence liées à la santé mentale parmi les vétérans et non-vétérans résidant en Ontario, Canada	Can J Psychiatry	OBJECTIVES: Emergency departments (EDs) are a vital part of healthcare systems, at times acting as a gateway to community-based mental health (MH) services. This may be particularly true for veterans of the Royal Canadian Mounted Police who were released prior to 2013 and the Canadian Armed Forces, as these individuals transition from federal to provincial healthcare coverage on release and may u…
224		R	E. S. Lin; E. G. Mehlhaff; C. P. Bergstrom; D. M. Lesnik; N. K. LoConte; S. J. Lubner; K. A. Matkowskyj; M. A. Patel; S. Ronnekleiv-Kelly; N. V. Uboha; M. Wachsmann; D. H. Wang; A. Y. Lin; J. D. Kratz	2024	Actionable molecular alterations in veterans with advanced cholangiocarcinoma	Journal of Clinical Oncology	Background: Cholangiocarcinoma (CCA) requires integrated efforts to understand the heterogeneity in available molecular targets. Chemotherapy remains a non-selective standard of care, however defining distinct populations with molecular actionability remains a critical need. The Veteran Health Administration's (VHA) National Precision Oncology Program (NPOP) was established to characterize compre…
225		R	M. Hollifield; A. F. Hsiao; T. Smith; T. Calloway; T. Jovanovic; B. Smith; K. Carrick; S. D. Norrholm; A. Munoz; R. Alpert; B. Caicedo; N. Frousakis; K. Cocozza	2024	Acupuncture for Combat-Related Posttraumatic Stress Disorder: A Randomized Clinical Trial	JAMA Psychiatry	IMPORTANCE: Current interventions for posttraumatic stress disorder (PTSD) are efficacious, yet effectiveness may be limited by adverse effects and high withdrawal rates. Acupuncture is an emerging intervention with positive preliminary data for PTSD. OBJECTIVE: To compare verum acupuncture with sham acupuncture (minimal needling) on clinical and physiological outcomes. DESIGN, SETTING, AND PARTI…
226		R	A. Min; S. Roy; A. Chaturvedi; R. Choxi; M. Wasilewski; P. Arora; R. A. Perera; I. S. Jovin	2024	Acute Kidney Injury and Patients Undergoing Both Right and Left Heart Catheterization with Coronary Angiography Versus Right Heart Catheterization Only	The American journal of medicine	BACKGROUND: Recent studies have challenged the reported causal association between acute kidney injury and iodinated contrast administration, ascribing some cases to changes in renal function that are independent of contrast administration. METHODS AND RESULTS: We studied 1779 consecutive patients undergoing right heart catheterization (RHC) at a Veterans Administration Medical Center. We compare…
227		R	P. Morin; B. J. Aguilar; X. Li; J. Chen; D. Berlowitz; R. Zhang; A. A. T. Monfared; Q. Zhang; W. Xia	2024	Alzheimer's Disease Stage Transitions Among United States Veterans	Journal of Alzheimer's Disease	Background: Alzheimer's disease (AD) and related dementias are progressive neurological disorders with stage-specific clinical features and challenges. An important knowledge gap is the window of time" within which patients transition from mild cognitive impairment or mild AD to moderate or severe AD. Better characterization/establishment of transition times would help clinicians initiating treat…
228		R	S. Whiteford; M. Quigley; G. Dighton; K. Wood; N. Kitchiner; C. Armour; S. Dymond	2024	Anxiety, distress tolerance, and the relationship between complex posttraumatic stress disorder symptoms and alcohol use in veterans	J Clin Psychol	OBJECTIVES: Little is known about whether distress tolerance and anxiety mediate the relationship between comorbid complex posttraumatic stress disorder (CPTSD) and alcohol use among military veterans. Here, we investigated the contribution of distress tolerance and anxiety on the strength of the CPTSD and alcohol use association. We hypothesized that the impact of a two-factor model of CPTSD der…
229		R	N. M. Bhave; Y. Han; D. Steffick; J. Bragg-Gresham; K. Zivin; N. R. Burrows; M. E. Pavkov; D. Tuot; N. R. Powe; R. Saran	2024	Assessing trends and variability in outpatient dual testing for chronic kidney disease with urine albumin and serum creatinine, 2009-2018: A retrospective cohort study in the Veterans Health Administration System	BMJ Open	Background Simultaneous urine testing for albumin (UAlb) and serum creatinine (SCr), that is, 'dual testing,' is an accepted quality measure in the management of diabetes. As chronic kidney disease (CKD) is defined by both UAlb and SCr testing, this approach could be more widely adopted in kidney care. Objective We assessed time trends and facility-level variation in the performance of outpatient…
230		R	A. Zinchuk; N. Srivali; L. Qin; S. Jeon; A. Ibrahim; S. A. Sands; B. Koo; H. K. Yaggi	2024	Association of Periodic Limb Movements and Obstructive Sleep Apnea With Risk of Cardiovascular Disease and Mortality	Journal of the American Heart Association	BACKGROUND: Obstructive sleep apnea is a well-established risk factor for cardiovascular disease (CVD). Recent studies have also linked periodic limb movements during sleep to CVD. We aimed to determine whether periodic limb movements during sleep and obstructive sleep apnea are independent or synergistic factors for CVD events or death. METHODS AND RESULTS: We examined data from 1049 US veterans…
231		R	S. E. Siegel; R. M. Ranney; R. M. Masheb; J. Huggins; S. Maguen	2024	Associations between posttraumatic stress disorder and eating disorder symptoms among women veterans	Eat Behav	Recent research suggests high rates of posttraumatic stress disorder (PTSD) and eating disorder (ED) comorbidity in women veterans. This study aims to expand the literature by examining associations between PTSD and ED diagnoses and symptoms in this population. We assessed probable PTSD diagnosis and symptom clusters (intrusion, avoidance, arousal and reactivity, and negative alterations in cogni…
232		R	R. Pearson; C. Mendoza; J. D. Coppin; S. K. Creech	2024	Associations between Predictors of PTSD and Psychosocial Functioning in Veterans: Results from a Longitudinal Assessment Study	Depression and Anxiety	Impairments in psychosocial functioning are common in veterans, especially in those with significant mental health symptoms. Although available treatments are aimed at alleviating these symptoms, impairments in psychosocial functioning do not appear to be fully addressed. To achieve rehabilitation and full societal participation, there is a need to identify longitudinal associations of both sympt…
233		R	T. O. Afifi; T. Taillieu; S. Salmon; A. Stewart-Tufescu; J. Sareen; M. W. Enns; N. Mota; B. S.-L; R. N. Carleton; A. Heber; L. VanTil	2024	Child Maltreatment History, Deployment-Related Traumatic Events, and Past 12-Month Cannabis Use Among Veterans in Canada	Canadian Journal of Psychiatry	Objective: Cannabis use among veterans in Canada is an understudied public health priority. The current study examined cannabis use prevalence and the relationships between child maltreatment histories and deployment-related traumatic events (DRTEs) with past 12-month cannabis use including sex differences among Canadian veterans. Method(s): Data were drawn from the 2018 Canadian Armed Forces Mem…
234		R	C. M. Gardella; J. Borgerding; M. M. Maier; L. A. Beste	2024	Chlamydial and Gonococcal Infections and Adverse Reproductive Health Conditions among Patients Assigned Female at Birth in the Veterans Health Administration	Sexually transmitted diseases	BACKGROUND: Reproductive age females comprise the fastest growing segment of Veterans Health Administration patients, but little is known about rates of reproductive health outcomes among those with chlamydia or gonorrhea infections. Our aim was to estimate the risk of pelvic inflammatory disease, ectopic pregnancy, infertility, and pelvic pain in female Veterans tested for chlamydia or gonorrhea…
235		R	G. G. Vizcardo Solis	2024	Clinical considerations when working with women veterans in couple therapy	Dissertation Abstracts International Section A: Humanities and Social Sciences	Women veteran currently make up 15% of the veteran population which is a number that continuously increases each year. As more women enter the force, they must adapt to fit in the male-dominated culture and re-adapt to reintegrate to the civilian world. The VA has found that more than half of veteran seek their services as they reintegrate and that women veteran have different mental health issue…
236		R	M. L. Kurth; D. D. Witzel; S. C. Segerstrom; S. Choun; C. M. Aldwin	2024	Cohort Differences in PTSD Symptoms and Military Experiences: A Life Course Perspective	GERONTOLOGIST
237		R	A. Malaktaris; C. L. McLean; P. Casmar; J. Kangas; H. Myers; G. Chu; R. C. Phillips; J. E. Maglione; B. W. Palmer; A. J. Lang	2024	Compassion Meditation for Distressed Older Veterans: A Feasibility Study	Clinical gerontologist	OBJECTIVES: Older Veterans are at elevated risk for psychological distress and may encounter barriers to accessing mental health services. Compassion Meditation (CM) promotes positive emotions and outcomes among distressed individuals; thus, we conducted a preliminary feasibility study of CM among distressed older Veterans. METHOD(S): Participants included 25 Veterans aged 55+ (M=69.0, SD=10.6) w…
238		R	J. M. Bailie; S. M. Lippa; L. Hungerford; L. M. French; T. A. Brickell; R. T. Lange	2024	Cumulative Blast Exposure During a Military Career Negatively Impacts Recovery from Traumatic Brain Injury	JOURNAL OF NEUROTRAUMA
239		R	K. D. Anderson; A. M. Bryden; B. Gran; S. W. Hinze; M. A. Richmond	2024	Definitions of recovery and reintegration across the first year: A qualitative study of perspectives of persons with spinal cord injury and caregivers	Spinal Cord	Study Design: Longitudinal, qualitative cohort study. Objective(s): To understand how people with newly acquired spinal cord injury (PWS) and their support person (SP) define recovery and successful community reintegration (CR) across the first 12 months post-injury (mpi) and their satisfaction with the rate of recovery and reintegration experienced. Setting(s): Academic and Veterans hospitals in…
240		R	S. M. Renshaw; A. Z. Paredes; R. Alzatari; H. L.-C; S. Phillips; B. K. Poulose; C. E. Collins	2024	Determining the Association Between Insurance Type and Myofascial Release in Large Ventral Hernias	Journal of Surgical Research	Introduction: Abdominal wall reconstruction (AWR) utilizes advanced myofascial releases to perform complex ventral hernia repair (VHR). The relationship between the performance of AWR and disparities in insurance type is unknown. Method(s): The Abdominal Core Health Quality Collaborative was queried for adults who had undergone an elective VHR between 2013 and 2020 with a hernia size >=10 cm. Pat…
241		R	A. Z. Slavin; I. C. Fischer; R. H. Pietrzak	2024	Differential associations of adverse childhood experiences and mental health outcomes in U.S. military veterans	Journal of Psychiatric Research	Adverse childhood experiences (ACEs) are robustly associated with adverse mental health outcomes across the lifespan. Military veterans may be particularly vulnerable to adverse mental health effects of ACEs given their potentially higher prevalence of childhood traumas and compounding effects of military service-related traumas. To date, however, scarce research has examined the differential imp…
242		R	R. S. Adams; J. E. Forster; J. L. Gradus; C. A. Hoffmire; T. A. Hostetter; M. J. Larson; A. A. Smith; C. G. Walsh; L. A. Brenner	2024	Divergent trends in accidental deaths since return from an Afghanistan/Iraq deployment among army soldiers	Annals of epidemiology	PURPOSE: Accidental death is a leading cause of mortality among military members and Veterans; however, knowledge is limited regarding time-dependent risk following deployment and if there are differences by type of accidental death., METHODS: Longitudinal cohort study (N = 860,930) of soldiers returning from Afghanistan/Iraq deployments in fiscal years 2008-2014. Accidental deaths (i.e., motor v…
243		R	K. Carra; C. McKinstry; L. Baillie; R. Daniell; A. Clews	2024	Enhancing occupational therapy service provision with military veterans through policy reform: Findings from a national survey	Australian occupational therapy journal	INTRODUCTION: Almost half a million Australians have served with the Australian Defence Force. Given the high prevalence of physical and mental health conditions and complexity of civilian life adjustment after military service, high-quality occupational therapy services are critical. However, there is limited description of occupational therapy service provision to individuals funded by the Aust…
244		R	M. C. McHugh; C. A. Fowler; S. Philbin; T. Schneider; L. M. Ballistrea; S. A. Klanchar; B. M. Smith; R. C. Benzinger; D. D. French; M. S. Saenger; J. N. Haun	2024	Evaluating A Chronic Pain Telehealth Program	The journal of pain	In response to the opioid epidemic and high rates of chronic pain among the veteran population, the U.S. Department of Veterans Affairs (VA) implemented the TelePain-Empower Veterans Program (EVP), a non-pharmacological pain management program for veterans. Delivered virtually, TelePain-EVP incorporates integrated health components (Whole Health, Acceptance and Commitment Therapy, and Mindful Mov…
245		R	N. A. Sayer; K. P. Maieritsch; C. A. Yamokoski; R. J. Orazem; B. A. Clothier; S. Noorbaloochi	2024	Evaluation of implementation facilitation integrated into a national mentoring programme to improve access to evidence-based psychotherapy for post-traumatic stress disorder within the veterans health administration: A quality improvement report	BMJ Open Quality	Despite the resources dedicated to specialised mental healthcare for patients with post-traumatic stress disorder (PTSD) within the US Veterans Health Administration, evidence-based psychotherapies (EBPs) for PTSD have been underutilised, as evidenced by low EBP reach to patients. A research-operation collaboration evaluated whether implementation facilitation delivered by regional PTSD mentors a…
246		R	R. D. Shura; A. Sapp; P. B. Ingram; T. W. Brearly	2024	Evaluation of telehealth administration of MMPI symptom validity scales	Journal of clinical and experimental neuropsychology	INTRODUCTION: Telehealth assessment (TA) is a quickly emerging practice, offered with increasing frequency across many different clinical contexts. TA is also well-received by most patients, and there are numerous guidelines and training opportunities which can support effective telehealth practice. Although there are extensive recommended practices, these guidelines have rarely been evaluated em…
247		R	R. C. Gaines	2024	Examining access to decent work among women veterans: A psychology of working theory perspective	Dissertation Abstracts International: Section B: The Sciences and Engineering	The present study investigated predictors of decent work among a sample of women Veterans (N = 354), grounded in the Psychology of Working Theory (PWT). A structural equation model demonstrated that women Veterans' experiences of marginalization, economic constraints, work volition, and career adaptability all directly predicted their ability to secure decent work, and economic constraints and ma…
248		R	Y. B. Cha	2024	Examining ethnicity and gender as moderators of attitude change toward individuals with mental health issues	Dissertation Abstracts International: Section B: The Sciences and Engineering	Law enforcement officers (LEOs) have been identified as being the first responders to many mental health crises calls. They play an essential role in determining whether individuals with psychiatric issues are diverted from CJS to receive appropriate care. Due to the increase in the interactions between police officers and people suffering from mental disorders, specialized mental health training…
249		R	A. Abid; M. Paracha; I. Cepele; A. Paracha; J. Rueve; A. Fidahussain; H. Rehman; M. Engelhardt; N. Alyasiry; Z. Siddiqui; S. Vasireddy; B. Kadariya; N. Rao; R. Das; W. Rodriguez; D. Meyer	2024	Examining the relationship between head trauma and opioid use disorder: A systematic review	Journal of Opioid Management	Objective: To examine recent literature and determine common clinical risk factors between antecedent traumatic brain injury (TBI) and the following development of opioid misuse and provide a framework for clinical identification of at-risk subjects and evaluate potential treatment implications within this association. Design(s): A comprehensive systematic literature search of PubMed was conducte…
250		R	C. Balderrama-Durbin; E. P. Barden; M. V. Gates; J. Hill; N. R. Mastroleo; K. Possemato; P. R. King; S. A. M. Rauch	2024	Examining the Temporal Relation between Posttraumatic Stress Symptoms and Heavy Drinking among Veterans Receiving Mental Health Treatment in Primary Care	Journal of Dual Diagnosis	Objective: Evidence for the use of integrated treatments targeting co-occurring posttraumatic stress disorder (PTSD) and alcohol use disorders is steadily growing. However, limited work has evaluated the temporal association between posttraumatic stress symptoms (PTSS) and alcohol misuse over the course of integrated treatment, with no studies examining such interventions in primary care (PC). Th…
251		R	H. M. Gebhardt; A. M. Norr; J. D. Markman; M. A. Reger	2024	Experience and impact of inappropriate patient sexual behaviors within a large VA healthcare system	J Hosp Med	Inappropriate patient sexual behaviors (IPSBs) can negatively impact work performance, job satisfaction, and the psychological well-being of clinicians and staff. Although the Veterans Health Administration (VHA) is the largest integrated healthcare system in the United States, the rate of IPSBs in VHA hospitals is unknown. The unique demographic and cultural characteristics of military populatio…
252		R	A. Sondhi; L. Maguire; A. Leidi; C. Weston	2024	Exploring Reasons for Non-Engagement From a Peer-Led Diversionary Intervention for Veterans in Police Custody	International journal of offender therapy and comparative criminology	UK veterans with complex needs arrested in police custody can access support through pre-charge diversion into treatment and ancillary services. We consider why veterans in police custody disengaged from a peer-led criminal justice diversionary support service in one UK region that adopted a continuous case management approach. Seven hundred and fifty-seven veterans were assessed to have high lev…
253		R	A. R. Kinney; L. A. Brenner; M. Nance; J. Mignogna; A. D. Cobb; J. E. Forster; C. S. Ulmer; R. Nakase-Richardson; N. H. Bahraini	2024	Factors influencing shared decision-making for insomnia and obstructive sleep apnea treatment among veterans with mild traumatic brain injury	Journal of clinical sleep medicine : JCSM : official publication of the American Academy of Sleep Medicine	STUDY OBJECTIVES: We elicited perspectives of clinical stakeholders and Veterans regarding barriers and facilitators to implementing shared decision-making (SDM) for co-morbid mild traumatic brain injury (mTBI) and sleep disorders in the Veterans Health Administration (VHA). We also compared the perspectives of clinical stakeholders and Veterans regarding determinants of SDM. METHOD(S): Semi-stru…
254		R	G. Cay; Y. H. Sada; D. R. M; U. A. M. M; N. Rodriguez; M. Azarian; M. G. Finco; S. Yellapragada; B. Najafi	2024	Harnessing physical activity monitoring and digital biomarkers of frailty from pendant based wearables to predict chemotherapy resilience in veterans with cancer	Scientific reports	This study evaluated the use of pendant-based wearables for monitoring digital biomarkers of frailty in predicting chemotherapy resilience among 27 veteran cancer patients (average age: 64.6+/-13.4 years), undergoing bi-weekly chemotherapy. Immediately following their first day of chemotherapy cycle, participants wore a water-resistant pendant sensor for 14 days. This device tracked frailty marke…
255		R	E. M. Yano; C. Than; J. Brunner; I. A. Canelo; L. S. Meredith; L. V. Rubenstein; A. B. Hamilton	2024	Impact of Evidence-Based Quality Improvement on Tailoring VA's Patient-Centered Medical Home Model to Women Veterans' Needs	J Gen Intern Med	BACKGROUND: Women Veterans' numerical minority, high rates of military sexual trauma, and gender-specific healthcare needs have complicated implementation of comprehensive primary care (PC) under VA's patient-centered medical home model, Patient Aligned Care Teams (PACT). OBJECTIVE: We deployed an evidence-based quality improvement (EBQI) approach to tailor PACT to meet women Veterans' needs and …
256		R	C. E. Myers; D. P. J; R. Perskaudas; C. V. Dave; M. S. Chesin; J. G. Keilp; A. Kline; A. Interian	2024	Impairment in recognition memory may be associated with near-term risk for suicide attempt in a high-risk sample	Journal of Affective Disorders	Introduction: Prior work has implicated several neurocognitive domains, including memory, in patients with a history of prior suicide attempt. The current study evaluated whether a delayed recognition test could enhance prospective prediction of near-term suicide outcomes in a sample of patients at high-risk for suicide. Method(s): 132 Veterans at high-risk for suicide completed a computer-based …
257		R	S. B. Peracca; O. Lachica; R. P. Lamkin; G. L. Jackson; D. C. Mohr; H. A. King; J. D. Whited; A. S. Fonseca; I. J. Morris; A. L. Gifford; M. A. Weinstock; D. H. Oh	2024	Implementation of Direct-to-Patient Mobile Teledermatology in VA	Journal of General Internal Medicine	Background: Innovative technology can enhance patient access to healthcare but must be successfully implemented to be effective. Objective(s): We evaluated Department of Veterans Affairs' (VA's) implementation of My VA Images, a direct-to-patient asynchronous teledermatology mobile application enabling established dermatology patients to receive follow-up care remotely instead of in-person. Desig…
258		R	M. J. Stacer; M. Solinas-Saunders	2024	Incarcerated Veterans and their Adaptation to Prison	AMERICAN JOURNAL OF CRIMINAL JUSTICE
259		R	M. S. R. Herrick; W. Chai	2024	Incidence of Postpartum Depression Decreases After Initial Expansion of Military Maternity Leave	Military medicine	INTRODUCTION: Postpartum depression impacts 1 in 8 women in the United States. Research has indicated maternity leave duration, and compensation can have an impact on postpartum depression symptoms. The U.S. military increased their maternity leave provision from 6 to 12 weeks in 2016. The aim of this study was to expand upon current literature on the role of maternity leave on postpartum depress…
260		R	A. W. Fujita; T. A. Goolsby; K. M. Powell; E. J. Cartwright	2024	Increased Vaccine Uptake Among Eligible Patients at a Veterans Affairs Hospital Through an Inpatient COVID-19 Vaccination Program, Atlanta, Georgia, 2021	Public Health Reports	Objective: Inpatient vaccination is an opportunity to increase vaccine uptake among patients at high risk for severe COVID-19 illness. We designed and implemented a hospital-based COVID-19 vaccination program with the aim of increasing documentation of vaccine eligibility and COVID-19 vaccination to eligible inpatients before discharge. Method(s): We integrated a templated note into the electroni…
261		R	E. M. Shannon; W. N. Steers; D. L. Washington	2024	Investigation of the role of perceived access to primary care in mediating and moderating racial and ethnic disparities in chronic disease control in the veterans health administration	Health Services Research	Objective: To examine the role of patient-perceived access to primary care in mediating and moderating racial and ethnic disparities in hypertension control and diabetes control among Veterans Health Administration (VA) users. Data Source and Study Setting: We performed a secondary analysis of national VA user administrative data for fiscal years 2016-2019. Study Design: Our primary exposure was …
262		R	R. Brown-Tuyishimire	2024	Lived experiences of spousal caregivers of post-9/11 combat veterans	Dissertation Abstracts International: Section B: The Sciences and Engineering	The purpose of this transcendental phenomenological study was to describe spousal caregivers' lived experiences of transitioning to primary caregivers for post-9/11 combat veterans and their susceptibility to compassion fatigue. Figley's compassion fatigue theory guided this study and was essential in answering the research question: How do military spouses describe their experiences with transit…
263		R	L. A. Graham; S. Illarmo; C. P. Gray; A. H. S. Harris; T. H. Wagner; M. T. Hawn; J. C. Iannuzzi; S. M. Wren	2024	Mapping the Discharge Process After Surgery	JAMA Surgery	IMPORTANCE Care transition models are structured approaches used to ensure the smooth transfer of patients between health care settings or levels of care, but none currently are tailored to the surgical patient. Tailoring care transition models to the unique needs of surgical patients may lead to significant improvements in surgical outcomes and reduced care fragmentation. The first step to devel…
264		R	E. R. Weeda; R. Ward; M. Gebregziabher; R. N. Axon; D. J. Taber	2024	Medication Safety Events After Acute Myocardial Infarction Among Veterans Treated at VA Versus Non-VA Hospitals	Medical Care	Introduction: Fragmentation of health care across systems can contribute to mistakes in prescribing and filling medications among patients treated for myocardial infarction (MI). We sought to compare omissions, duplications, and delays in outpatient medications used for secondary prevention among veterans treated for MI at Veterans Affairs (VA) versus non-VA hospitals. Method(s): We utilized nati…
265		R	K. F. Giannitrapani; J. R. Holliday; M. D. McCaa; S. Stockdale; A. A. Bergman; M. L. Katz; D. M. Zulman; L. V. Rubenstein; E. T. Chang	2024	Meeting high-risk patient pain care needs through intensive primary care: a secondary analysis	BMJ Open	Objective Chronic pain disproportionately affects medically and psychosocially complex patients, many of whom are at high risk of hospitalisation. Pain prevalence among high-risk patients, however, is unknown, and pain is seldom a focus for improving high-risk patient outcomes. Our objective is to (1) evaluate pain frequency in a high-risk patient population and (2) identify intensive management …
266		R	B. I. Gulanski; J. L. Goulet; K. Radhakrishnan; J. Ko; Y. Li; N. Rajeevan; K. M. Lee; K. Heberer; J. A. Lynch; E. Streja; P. Mutalik; C. K.-H; J. Concato; S. M.-C; J. S. Lee; M. Aslan	2024	Metformin prescription for U.S. veterans with prediabetes, 2010-2019	Journal of Investigative Medicine	Affecting an estimated 88 million Americans, prediabetes increases the risk for developing type 2 diabetes mellitus (T2DM), and independently, cardiovascular disease, retinopathy, nephropathy, and neuropathy. Nevertheless, little is known about the use of metformin for diabetes prevention among patients in the Veterans Health Administration, the largest integrated healthcare system in the U.S. Th…
267		R	W. A. Vazquez-Reinart	2024	Military veterans' descriptions of cultural competency challenges utilizing, obtaining, or accessing civilian services	Dissertation Abstracts International: Section B: The Sciences and Engineering	The purpose of this qualitative descriptive research study was to explore how military veterans described the military culture, their cultural competency challenges, and their proposed solutions when utilizing, obtaining, or accessing civilian services. Three research questions explored this topic. The theoretical foundation applied was Edgar Schein's organizational culture. Data was sourced thro…
268		R	A. Kroll-Desrosiers; K. F. Wallace; D. M. Higgins; S. Martino; K. M. Mattocks	2024	Musculoskeletal Pain During Pregnancy Among Veterans: Associations With Health and Health Care Utilization	Womens Health Issues	INTRODUCTION: Musculoskeletal (MSK) pain is more likely to be diagnosed in veterans compared with the general population; however, MSK pain during pregnancy has not been studied in veterans. This study examined health and health care use differences between pregnant veterans with and without MSK pain (MSK-). METHODS: Veterans who delivered a newborn before June 1, 2021, were identified from an ex…
269		R	H. Hoeben; S. A. Obermann-Borst; M. A. Stelwagen; v. K. A.A.M.W; v. G. J. B; v. d. S. S. R. D; v. V. N. R	2024	'Not a goal, but a given': Neonatal care participation through parents' perspective, a cross-sectional study	Acta Paediatrica, International Journal of Paediatrics	Aim: To explore parents' perspectives regarding participation in neonatal care, with focus on the family integrated care (FICare) model utilised as a tool to enhance parent-infant closeness. Additionally, we describe experiences in different architectural settings. Method(s): An online survey, categorised by four FICare pillars, was distributed through social media to parents of newborns hospital…
270		R	D. B. Bekelman; W. Feser; B. Morgan; C. H. Welsh; E. C. Parsons; G. Paden; A. Baron; B. Hattler; C. McBryde; A. Cheng; A. V. Lange; D. H. Au	2024	Nurse and Social Worker Palliative Telecare Team and Quality of Life in Patients With COPD, Heart Failure, or Interstitial Lung Disease: The ADAPT Randomized Clinical Trial	JAMA	Importance: Many patients with chronic obstructive pulmonary disease (COPD), heart failure (HF), and interstitial lung disease (ILD) endure poor quality of life despite conventional therapy. Palliative care approaches may benefit this population prior to end of life., Objective: Determine the effect of a nurse and social worker palliative telecare team on quality of life in outpatients with COPD,…
271		R	V. T. Nghiem; M. J. Larson; R. S. Adams; N. Moresco; K. B. Highland	2024	Opioid Prescription Clusters Associated With Early or Unplanned Military Separation	Mil Med	INTRODUCTION: Early/unplanned military separation in Active Component U.S. service members can result in reduced readiness during periods of high-tempo combat and increased demand for health care services within the Military Health System and Veterans Administration. Although current assessment tools leverage prescription data to determine deployment-limiting medication receipt and the need for i…
272		R	A. F. Underwood	2024	Paradox and transition: Exploring women veterans' leadership identity construction from military leader to civilian leader	Dissertation Abstracts International Section A: Humanities and Social Sciences	The purpose of this qualitative phenomenological research study was to explore the lived experiences of women veteran leaders and how they constructed and negotiated their leadership identity as they transitioned from leaders in active-duty military service to leaders in the civilian workplace. This study's intersectional approach applied Schlossberg's (1981) 4S's of transition (situations, self-…
273		R	J. L. Combellick; A. Esmaeili; A. M. Johnson; S. G. Haskell; C. S. Phibbs; L. Manzo; L. J. Miller	2024	Perinatal mental health and pregnancy-associated mortality: opportunities for change	Archives of Women's Mental Health	Perinatal mental health conditions have been associated with adverse pregnancy outcomes, including maternal death. This quality improvement project analyzed pregnancy-associated death among veterans with mental health conditions in order to identify opportunities to improve healthcare and reduce maternal deaths. Pregnancy-associated deaths among veterans using Veterans Health Administration (VHA)…
274		R	E. Rea; D. Portman; K. Ioannou; B. Lumley	2024	Pharmacist-driven deprescribing initiative in primary care	Journal of the American Pharmacists Association	Background: Polypharmacy, a broad term to describe the use of numerous and often unnecessary medications, has been connected to frailty, hospital admissions, falls, and even mortality. The Veterans Health Administration (VHA) developed the VIONE (vital, important, optional, not indicated, and every medication has an indication) dashboard to identify patients with polypharmacy and serve as a frame…
275		R	M. J. Matthews; M. F. Stretanski	2024	Pilot Medical Certification	StatPearls	An FAA (Federal Aviation Administration) flight physical is a physical examination for fitness of flight" performed by a physician who is FAA-trained, designated, and certified as an AME (Aviation Medical Examiner), of which there are approximately 2500 in the US. These physicians are trained with an emphasis on examining and evaluating the medical entities that can cause "sudden incapacitation i…
276		R	B. A. Luedders; A. M. Wheeler; D. P. Ascherman; J. F. Baker; M. J. Duryee; Y. Yang; P. Roul; K. D. Wysham; P. Monach; A. Reimold; G. S. Kerr; G. Kunkel; G. W. Cannon; J. A. Poole; G. M. Thiele; T. R. Mikuls; B. R. England	2024	Plasma Matrix Metalloproteinase Concentrations and Risk of Interstitial Lung Disease in a Prospective Rheumatoid Arthritis Cohort	Arthritis and Rheumatology	Objective: To evaluate the associations of plasma matrix metalloproteinases (MMPs) with prevalent and incident interstitial lung disease (ILD) in people with rheumatoid arthritis (RA). Method(s): Within a multicenter, prospective cohort of US veterans with RA, we performed a cross-sectional study of prevalent ILD and cohort study of incident ILD. ILD diagnoses were validated by medical record rev…
277		R	C. Mesa-Vieira; C. Didden; M. Schomaker; J. P. Mouton; N. Folb; L. L. van den Heuvel; C. Gastaldon; M. Cornell; M. Tlali; R. Kassanjee; O. H. Franco; S. Seedat; A. D. Haas	2024	Post-traumatic stress disorder as a risk factor for major adverse cardiovascular events: a cohort study of a South African medical insurance scheme	Epidemiology and psychiatric sciences	AIMS: Prior research, largely focused on US male veterans, indicates an increased risk of cardiovascular disease among individuals with post-traumatic stress disorder (PTSD). Data from other settings and populations are scarce. The objective of this study is to examine PTSD as a risk factor for incident major adverse cardiovascular events (MACEs) in South Africa., METHODS: We analysed reimburseme…
278		R	O. Miranda; P. Fan; X. Qi; H. Wang; M. D. Brannock; T. Kosten; N. D. Ryan; L. Kirisci; L. Wang	2024	Prediction of adverse events risk in patients with comorbid post-traumatic stress disorder and alcohol use disorder using electronic medical records by deep learning models	Drug and Alcohol Dependence	Background: Identifying co-occurring mental disorders and elevated risk is vital for optimization of healthcare processes. In this study, we will use DeepBiomarker2, an updated version of our deep learning model to predict the adverse events among patients with comorbid post-traumatic stress disorder (PTSD) and alcohol use disorder (AUD), a high-risk population. Method(s): We analyzed electronic …
279		R	T. C. Hein; K. Austin; P. P. Grau; J. A. Keith; N. J. Claes; N. W. Bowersox	2024	Predictors of non-fatal suicide attempts among Veterans Health Administration (VHA) patients who experienced military sexual trauma	Suicide & life-threatening behavior	OBJECTIVE: Military sexual trauma (MST) has been identified as a risk factor for suicidal behavior. To inform suicide prevention efforts within the Veterans Health Administration (VHA), this study evaluates predictors of non-fatal suicide attempts (NFSAs) among VHA patients who experienced MST. METHOD(S): For VHA patients in fiscal year (FY) 2019 who previously screened positive for a history of …
280		R	J. S. Kim; A. Prins; E. W. Hirschhorn; A. C. Legrand; K. S. Macia; S. S. Yam; M. Cloitre	2024	Preliminary Investigation Into the Effectiveness of Group webSTAIR for Trauma-exposed Veterans in Primary Care	Mil Med	INTRODUCTION: A substantial number of trauma-exposed veterans seen in primary care report significant symptoms of PTSD and depression. While primary care mental health integration (PCMHI) providers have been successful in delivering brief mental health treatments in primary care, few studies have evaluated interventions that combine mobile health resources with PCMHI groups. This pilot study asse…
281		R	K. M. Iverson; W. S. Livingston; D. Vogt; B. N. Smith; S. M. Kehle-Forbes; K. S. Mitchell	2024	Prevalence of Sexual Violence and Intimate Partner Violence Among US Military Veterans: Findings from Surveys with Two National Samples	Journal of general internal medicine	BACKGROUND: Sexual violence (SV) and intimate partner violence (IPV) experiences are major social determinants of adverse health. There is limited prevalence data on these experiences for veterans, particularly across sociodemographic groups., OBJECTIVE: To estimate the prevalence of SV before, during, and after military service and lifetime and past-year IPV for women and men, and explore differ…
282		R	J. W. Luk; D. D. Satre; R. Cheung; R. J. Wong; A. Monto; J. Y. Chen; S. L. Batki; M. J. Ostacher; H. R. Snyder; A. M. Shui; M. Liao; C. G. Haight; M. Khalili	2024	Problematic alcohol use and its impact on liver disease quality of life in a multicenter study of patients with cirrhosis	Hepatol Commun	BACKGROUND: Management of cirrhosis is challenging and has been complicated by the COVID-19 pandemic due to decreased access to care, increased psychological distress, and alcohol misuse. Recently, The National Institute on Alcohol Abuse and Alcoholism has broadened the definition of recovery from alcohol use disorder to include quality of life (QoL) as an indicator of recovery. This study examin…
283		R	S. Adabag; A. Gravely; S. Kattel; M. Buelt-Gebhardt; A. Westanmo	2024	QT prolongation predicts all-cause mortality above and beyond a validated risk score	Journal of Electrocardiology	Introduction: QT prolongation is a risk factor for life-threatening arrhythmias and sudden cardiac death. In large cohorts, QT interval was associated with all-cause mortality, but these analyses may contain residual confounding. Whether the QT interval provides prognostic information above and beyond a validated mortality risk score is unknown. We hypothesized that QT interval on ECG will indepe…
284		R	S. N. Edmond; D. M. Wesolowicz; J. L. Snow; S. Currie; A. Jankelovits; M. S. Chhabra; W. C. Becker	2024	Qualitative Analysis of Patient Perspectives of Buprenorphine After Transitioning From Long-Term, Full-Agonist Opioid Therapy Among Veterans With Chronic Pain	Journal of Pain	Guidelines recommend consideration of modification, tapering, or discontinuation of long-term, full-agonist opioid therapy when harms outweigh benefits; one alternative to tapering or discontinuing full-agonist opioids for the management of chronic pain is switching to the partial agonist buprenorphine. As the use of buprenorphine for pain expands, understanding the patient experience during and …
285		R	M. C. McHugh; C. A. Fowler; S. Philbin; T. Schneider; L. M. Ballistrea; S. A. Klanchar; B. M. Smith; R. C. Benzinger; D. D. French; M. S. Saenger; J. N. Haun	2024	Qualitative Evaluation Informs the Implementation of a Telehealth Program to Manage Chronic Pain	Journal of Pain	In response to the opioid epidemic and high rates of chronic pain among the veteran population, the U.S. Department of Veterans Affairs implemented the TelePain-Empower Veterans Program (EVP), a nonpharmacological pain management program for veterans. Delivered virtually, TelePain-EVP incorporates integrated health components (Whole Health, Acceptance and Commitment Therapy, and Mindful Movement)…
286		R	K. D. Clark; T. Zaugg; S. DeFrancesco; C. Kaelin; J. A. Henry; K. F. Carlson	2024	Rehabilitation Service Needs and Preferences among Veterans with Tinnitus: A Qualitative Study	Seminars in hearing	Tinnitus is prevalent among military Veterans, yet there is a gap between the demand and the provision of services for tinnitus rehabilitation services within the Veterans Health Administration (VHA). We sought to understand tinnitus rehabilitation service needs and preferences among Veterans with bothersome tinnitus who use Veterans Affairs (VA) services. We conducted semistructured telephone in…
287		R	P. C. Ferrin; B. K. Sather; K. Krakauer; T. P. Schweitzer; A. B. Lipira; R. F. Sood	2024	Revision Carpal Tunnel Release Following Endoscopic Compared With Open Decompression	JAMA Netw Open	IMPORTANCE: Carpal tunnel release (CTR) technique may influence the likelihood of revision surgery. Prior studies of revision CTR following endoscopic CTR (ECTR) compared with open CTR (OCTR) have been limited by sample size and duration of follow-up. OBJECTIVE: To estimate the incidence of revision CTR following ECTR compared with OCTR in a national cohort. DESIGN, SETTING, AND PARTICIPANTS: Thi…
288		R	N. H. Fleming; A. Bahorik; F. Xia; K. Yaffe	2024	Risk of dementia in older veterans with multiple sclerosis	Multiple sclerosis and related disorders	BACKGROUND: While it is widely accepted that multiple sclerosis (MS) often causes cognitive dysfunction, it is thought that these cognitive symptoms rarely progress to dementia. However, this has not been thoroughly investigated. The objectives of this cohort study are to determine whether people with MS have an increased risk of dementia compared to the general population and to identify factors…
289		R	R. K. Sripada; P. P. Grau; B. R. Porath; J. Burgess; T. Van; H. M. Kim; M. T. Boden; K. Zivin	2024	Role of Institutional Support for Evidence-Based Psychotherapy in Satisfaction and Burnout Among Veterans Affairs Therapists	Psychiatric services (Washington, D.C.)	OBJECTIVE: Burnout is widespread among psychotherapists and leads to negative mental and other health outcomes, absenteeism, and turnover. Job resources, including institutional support for evidence-based practices, can buffer against burnout and may improve satisfaction among therapists. The Veterans Health Administration (VHA) is the nation's largest integrated health system and employs 23,000 …
290		R	L. K. Makaroun; J. J. Halaszynski; K. A. Smith; R. Drake; V. Amelio-Hering; K. Atchison; M. E. Dichter; R. A.-M; C. T. Thorpe; T. Rosen	2024	Screening for Elder Abuse in the Veterans Health Administration: Varied Approaches Across a National Health System	Journal of General Internal Medicine	Background: Elder abuse (EA) is common and has devastating health consequences yet is rarely detected by healthcare professionals. While EA screening tools exist, little is known about if and how these tools are implemented in real-world clinical settings. The Veterans Health Administration (VHA) has experience screening for, and resources to respond to, other forms of interpersonal violence and …
291		R	J. Browne; J. L. Rudolph; L. Jiang; T. A. Bayer; Z. J. Kunicki; D. V. A. N; M. L. Bozzay; J. E. McGeary; C. M. Kelso; W. W.-C	2024	Serious mental illness is associated with elevated risk of hospital readmission in veterans with heart failure	Journal of Psychosomatic Research	Objective: Adults with serious mental illness (SMI) have high rates of cardiovascular disease, particularly heart failure, which contribute to premature mortality. The aims were to examine 90- and 365-day all-cause medical or surgical hospital readmission in Veterans with SMI discharged from a heart failure hospitalization. The exploratory aim was to evaluate 180-day post-discharge engagement in …
292		R	A. K. Rosen; E. Beilstein-Wedel; J. Chan; A. Borzecki; E. J. Miech; D. C. Mohr; E. E. Yackel; J. Flynn; M. Shwartz	2024	Standardizing Patient Safety Event Reporting between Care Delivered or Purchased by the Veterans Health Administration (VHA)	Joint Commission Journal on Quality and Patient Safety	Background: Increasing community care (CC) use by veterans has introduced new challenges in providing integrated care across the Veterans Health Administration (VHA) and CC. VHA's well-recognized patient safety program has been particularly challenging for CC staff to adopt and implement. To standardize VHA safety practices across both settings, VHA implemented the Patient Safety Guidebook in 201…
293		R	B. Harmer; S. Lee; T. V. H. Duong; A. Saadabadi	2024	Suicidal Ideation	StatPearls	Suicidal ideations (SI), often called suicidal thoughts or ideas, is a broad term used to describe a range of contemplations, wishes, and preoccupations with death and suicide. There is no universally accepted consistent definition of SI, which leads to ongoing challenges for clinicians, researchers, and educators. For example, in research studies, SI is frequently given different operational def…
294		R	C. P. Bergstrom; E. S. Lin; E. G. Mehlhaff; D. M. Lesnik; N. K. LoConte; S. J. Lubner; K. A. Matkowskyj; M. A. Patel; S. Ronnekleiv-Kelly; N. V. Uboha; M. Wachsmann; D. H. Wang; A. Y. Lin; J. D. Kratz	2024	Survival impact of homologous recombination deficiency in veterans with cholangiocarcinoma including mutual exclusivity with pathogenic KRAS and TP53	Journal of Clinical Oncology	Background: Cholangiocarcinoma (CCA) has poor prognosis and limited treatment options. The US Veteran Health Administration's (VHA) National Precision Oncology Program (NPOP) was established to characterize pathogenic drivers across the integrated VA network. Here, we summarize an important subgroup of CCA with homologous recombination deficiency (HRD) and its impact on overall survival (OS). Met…
295		R	H. R. Alston, Sr.	2024	The disparity of homelessness amongst female combat veterans	Dissertation Abstracts International Section A: Humanities and Social Sciences	Female combat veterans face a higher rate of Homelessness handled utterly differently than male combat veterans. By clearly understanding the needs of female combat veterans returning to civilian life, human services professionals may be able to properly provide appropriate healthcare for this population having a clear understanding of the needs of female combat veterans returning to civilian lif…
296		R	K. M. Opheim; E. Y. Uc; M. A. Cantrell; B. C. Lund	2024	The impact of alpha-1-adrenergic receptor antagonists on the progression of Parkinson disease	Journal of the American Pharmacists Association	Background: Alpha-1-adrenergic receptor antagonists (AARAs) are used in the treatment of benign prostatic hypertrophy. Some AARAs, such as terazosin, stimulate glycolysis and increase cellular adenosine triphosphate levels through activation of phosphoglycerate kinase 1 (PGK1), which has been suggested to be of therapeutic benefit in patients with Parkinson disease (PD). Objective(s): This study …
297		R	J. H. Denning; M. D. Horner	2024	The impact of race and other demographic factors on the false positive rates of five embedded Performance Validity Tests (PVTs) in a Veteran sample	Journal of clinical and experimental neuropsychology	INTRODUCTION: It is common to use normative adjustments based on race to maintain accuracy when interpreting cognitive test results during neuropsychological assessment. However, embedded performance validity tests (PVTs) do not adjust for these racial differences and may result in elevated rates of false positives in African American/Black (AA) samples compared to European American/White (EA) sa…
298		R	N. Khalaf; A. Xu; T. N. Wenker; J. R. Kramer; Y. Liu; H. Singh; H. B. El-Serag; F. Kanwal	2024	The Impact of Race on Pancreatic Cancer Treatment and Survival in the Nationwide Veterans Affairs Healthcare System	Pancreas	Objectives: Among patients with pancreatic cancer, studies show racial disparities at multiple steps of the cancer care pathway. Access to healthcare is a frequently cited cause of these disparities. It remains unclear if racial disparities exist in an integrated, equal access public system such as the Veterans Affairs healthcare system. Method(s): We identified all patients diagnosed with pancre…
299		R	H. L.-H; C. C.-S; L. J.-R; C. K.-Y; W. S.-S; Y. C.-K; C. C.-L; L. C.-C; O. Y.-C	2024	The impact of squamous cell transformation on the prognosis of patients treated with radical nephroureterectomy	BMC Cancer	Background: Limited information is available for guiding the management of upper urinary tract (UUT) urothelial carcinoma with squamous differentiation (UC-SqD). We did not even know about the difference between pure urothelial carcinoma (UC) and UC-SqD in the UUT regardless of treatment policy and prognosis. Instead of direct comparisons against each other, we included the third UUT malignancy, …
300		R	J. L. Gerner; R. P. Tucker; E. H. Moscardini; C. L. Bagge; M. A. Reger	2024	The Virtual Hope Box mobile application: A systematic review of the literature	Suicide & life-threatening behavior	INTRODUCTION: The Virtual Hope Box (VHB) mobile application is an adapted version of the conventional hope box intervention that is used in several evidence-based treatments for suicide behaviors. The VHB is an award-winning app developed by a collaboration between the Departments of Defense and Veterans Affairs. Multiple studies have assessed the utility and effectiveness of the VHB for use in s…
301		R	D. Forbes; C. A. LeardMann; E. Lawrence-Wood; J. Villalobos; K. Madden; I. A. Gutierrez; S. Cowlishaw; J. Baur; A. B. Adler	2024	Three-Item Dimensions of Anger Reactions Scale	JAMA Netw Open	IMPORTANCE: Problematic anger is prevalent and associated with adjustment difficulties in military populations. To facilitate measurement of problematic anger, a very brief valid measure is needed. OBJECTIVE: To reduce the Dimensions of Anger Reactions 5-item (DAR-5) scale to a very brief measure. DESIGN, SETTING, AND PARTICIPANTS: This cross-sectional study used survey data collected between 201…
302		R	M. B. Sexton; H. M. Cochran; J. R. Schubert; H. M. Gorin; J. L. Paulson; M. R. Boyd; K. E. Porter; E. R. Smith	2024	Trauma-focused therapy retention among military sexual trauma survivors: relationship with veterans' sexual or gender minority identification	COGNITIVE BEHAVIOUR THERAPY
303		R	I. J. Stewart; J. T. Howard; E. Poltavskiy; M. Dore; M. E. Amuan; K. Ocier; L. E. Walker; K. C. Alcover; M. J. Pugh	2024	Traumatic Brain Injury and Subsequent Risk of Brain Cancer in US Veterans of the Iraq and Afghanistan Wars	JAMA network open	Importance: While brain cancer is rare, it has a very poor prognosis and few established risk factors. To date, epidemiologic work examining the potential association of traumatic brain injury (TBI) with the subsequent risk of brain cancer is conflicting. Further data may be useful., Objective: To examine whether a history of TBI exposure is associated with the subsequent development of brain can…
304		R	T. Salahuddin; A. Hebbe; M. Daus; U. R. Essien; S. W. Waldo; F. Rodriguez; P. M. Ho; C. Simons; H. M. Gilmartin; J. A. Doll	2024	Trends and site-level variation of novel cardiovascular medication utilization among patients admitted for heart failure or coronary artery disease in the US Veterans Affairs System: 2017-2021	American Heart Journal	Background: We assessed trends in novel cardiovascular medication utilization in US Veterans Affairs (VA) for angiotensin receptor-neprilysin inhibitors (ARNI), sodium-glucose cotransporter-2 Inhibitors (SGLT2i), and glucagon-like peptide-1 receptor agonists (GLP-1 RA). Method(s): We retrospectively identified cohorts from 114 VA hospitals with admission for prevalent 1) systolic heart failure (H…
305		R	S. H. A. Dualeh; M. S. Anderson; P. Abrahamse; N. Kamdar; E. Evans; P. A. Suwanabol	2024	Trends in End-of-Life Care and Satisfaction Among Veterans Undergoing Surgery	Annals of surgery	OBJECTIVE: To examine trends in end-of-life care services and satisfaction among Veterans undergoing any inpatient surgery. SUMMARY BACKGROUND DATA: The Veterans Health Administration has undergone system-wide transformations to improve end-of-life care yet the impacts on end-of-life care services use and family satisfaction are unknown. METHOD(S): We performed a retrospective, cross-sectional an…
306		R	S. Tupy	2024	Understanding veteran reintegration difficulties: The predictive value of self-concept clarity, self-expansion, and identity fusion	Dissertation Abstracts International: Section B: The Sciences and Engineering	In 2017 it was projected that approximately one million Veterans were reintegrating into civilian life. While most reintegrate with short-term issues, some continue to struggle with the process for years. It is estimated that half of Post-9/11 Veterans experience some reintegration difficulties, regardless of a physical injury or psychological diagnosis. The goal of the current study was to bette…
307		R	J. W. Gallini; C. L. Jasien; M. Mrug; X. Cui	2024	US Veterans Administration Autosomal Dominant Polycystic Kidney Disease Cohort: Demographic, Comorbidity and Key Laboratory Data Characteristics	Kidney360	BACKGROUND: We used the largest integrated US health care system, the Veterans Health Administration (VHA), to establish a robust resource for demographic, longitudinal outcome, and predictive modeling studies in autosomal dominant polycystic kidney disease (ADPKD). METHOD(S): We built the ADPKD cohort by extracting the relevant electronic health record (EHR) data from nationwide VHA database (ye…
308		R	L. Burkhart; L. Skemp; S. Siddiqui	2024	Veteran model of preventing community-acquired pressure injuries associated with spinal cord injury: A qualitative descriptive study	Journal of Spinal Cord Medicine	Context/Objective: Pressure injuries (PrIs) are the second leading cause of hospitalization in people with spinal cord injury (SCI). The majority of PrIs occur in the community, but there is little known about prevention of community acquired PrI (CAPrI). The purpose of this study was to better understand risks, resources, and actions associated with CAPrI prevention from the perspective of veter…
309		R	E. L. Weiss; S. I. Donaldson; A. Reece	2024	Well-Being as a predictor of academic success in student veterans and factor validation of the PERMA + 4 well-being measurement scale	Journal of American college health : J of ACH	Objective: The study sought to test whether well-being predicts academic performance for student service members/veterans (SSM/Vs) and to assess the factor structure of the PERMA + 4 measurement scale for use in this student population. Participant(s): Post-9/11 SSM/Vs (N=199) from seven colleges and universities in the U.S. completed an online survey. Method(s): A cross-sectional survey research…
310		R	J. K. Karre; D. F. Perkins; N. R. Morgan; K. E. Davenport; K. R. Aronson; R. V. Maury; D. Bradbard; N. J. Armstrong; A. Wright; R. Sargent; M. Andros	2024	What Do Successful Military-to-Civilian Transitions Look Like? A Revised Framework and a New Conceptual Model for Assessing Veteran Well-Being	ARMED FORCES & SOCIETY	Developmental theory indicates that success during a major life change requires attention to multiple life domains (e.g., physical health, mental health, employment, financial, and social). This study presents a revised conceptual framework and offers a new empirical model to assess the well-being of post-9/11 veterans as they transition to civilian life. Data from a large sample of post-9/11 vet…
311		R	K. Charles; E. M. Rankins; K. H. McKeever; K. Malinowski	2023	110 Using qualitative behavior assessment to investigate horse well-being during equine assisted activities	Journal of Equine Veterinary Science	The objective of this study was to explore whether horses' emotional well-being could be determined using qualitative behavior assessment (QBA) and if equine assisted activities (EAA) had a significant impact on their welfare. QBA is a methodology that has gained recent scientific validation and is considered an accurate welfare-monitoring tool. It is the analysis of subtle changes within body la…
312		R	K. Nishimi; J. Tan; A. Scoglio; K. Choi; D. P. Kelley; T. Neylan; A. O'Donovan	2023	37. Associations of Psychological Resilience to Trauma With Somatic Symptoms and COVID-19 Infection Over Two Years	Biological Psychiatry	Background: Experiences of trauma may increase risk for physical health consequences, such as somatic symptoms, chronic conditions, and even infections, due in part to post-traumatic psychological sequelae. However, various internal and external factors cause many individuals to show psychological resilience to trauma, or positive psychological adaptation despite exposure. Thus, showing psycholog…
313		R	Y. Joshi; C. Gonzalez; J. Molina; L. MacDonald; A. Denning; A. Potter; J. M. Din; J. Minhas; T. Leposke; B. Nordberg; F. Li; J. Talledo; J. Sprock; N. Swerdlow; G. Light	2023	481. Explaining Variance in Auditory Targeted Cognitive Training Performance Across a Heterogeneous Veteran Sample Engaged in Mental Health Rehabilitation	Biological Psychiatry	Background: Auditory-based targeted cognitive training (ATCT) programs enhance cognitive functioning by using adaptive computerized exercises that improve pitch and temporal acuity of low-level sensory information to produce bottom up" pro-cognitive effects. Here, we report the initial results of a pilot study that investigates factors affecting ATCT performance across a diagnostically heterogene…
314		R	C. Hau; J. T. Efird; S. M. Leatherman; O. V. Soloviev; P. A. Glassman; P. A. Woods; A. Ishani; W. C. Cushman; R. E. Ferguson	2023	A Centralized EHR-Based Model for the Recruitment of Rural and Lower Socioeconomic Participants in Pragmatic Trials: A Secondary Analysis of the Diuretic Comparison Project	JAMA Network Open	Importance: Participant diversity is important for reducing study bias and increasing generalizability of comparative effectiveness research. Objective(s): Demonstrate the operational efficiency of a centralized electronic health record (EHR)-based model for recruiting difficult-to-reach participants in a pragmatic trial. Design, Setting, and Participant(s): This comparative effectiveness study w…
315		R	A. L. Click	2023	A comparative exploration into first time in college student academic performance in face-to-face versus remote learning environments	Dissertation Abstracts International Section A: Humanities and Social Sciences	In spring 2020, the COVID-19 pandemic forced educational systems to transition into an emergency remote learning modality. This quantitative study compared retention and productive grade rates of two 16-week academic semesters and compared face-to-face (fall 2019) and remote (fall 2020) emergency remote instruction. The study sample was drawn from the core courses of History, English, and Speech …
316		R	H. M. Kozhyna; V. V. Stebliuk; Y. O. Asieieva; K. S. Zelenska; K. V. Pronoza-Stebliuk	2023	A COMPREHENSIVE APPROACH TO MEDICAL-PSYCHOLOGICAL SUPPORT FOR SERVICE WOMEN IN MODERN UKRAINE	Wiad Lek	OBJECTIVE: The aim: To analyze the current state of the problem and develop a modern methodology for the correction and prevention of stress disorders in female veterans. PATIENTS AND METHODS: Materials and methods: The following methods were used during the research: theoretical and interdisciplinary analysis, complex, сlinical and psychopatho¬logical examination and methods of mathematical and …
317		R	C. J. Chang; I. C. Fischer; C. A. Depp; S. B. Norman; N. A. Livingston; R. H. Pietrzak	2023	A disproportionate burden: Prevalence of trauma and mental health difficulties among sexual minority versus heterosexual US military veterans	JOURNAL OF PSYCHIATRIC RESEARCH
318		R	M. M. Foynes; R. S. Singh; S. J. Landes	2023	A Functional Approach to the Assessment and Treatment of Non-Suicidal Self-Injury in Veterans: A Dialectical Behavior Therapy-Informed Perspective	Cognitive and Behavioral Practice	Given that non-suicidal self-injury (NSSI) is related to increased odds of suicidal ideation and suicide attempts, treating NSSI in veterans is a key treatment priority to help reduce suicide risk and increase quality of life. Treating NSSI can be difficult for clinicians and training in addressing NSSI can enhance therapist empathy and decrease negative attitudes. The current paper describes pre…
319		R	A. Jillella; D. Bradshaw; M. Mian; J. Cortes; A. R. Keruakous; A. Chauhan; L. J. Bryan; M. Denlinger; V. K. Kota	2023	A Highly Successful Model to Decrease Racial Disparities and Increase Access to Autologous Transplants Among African Americans with Multiple Myeloma - Outreach and Satellite Transplant Clinics	Blood	Background It is well known that racial disparities exist between White and African Americans (AA) with multiple myeloma (MM) resulting in an inferior outcome among AA. It is believed that the disparities are due to socioeconomic barriers that limit access to timely, appropriate and high quality medical care. A Veterans Administration study of MM patients showed that with equal access, AA have su…
320		R	J. R. R. Yancey; C. N. N. Carson; E. C. C. McGlade; D. A. A. Yurgelun-Todd	2023	A Literature Review of Mental Health Symptom Outcomes in US Veterans and Servicemembers Following Combat Exposure and Military Sexual Trauma	TRAUMA VIOLENCE & ABUSE
321		R	A. Puri; L. A. U. C; S. Iusim	2023	A MISFIRED WEAPON: A RARE CASE OF IDIOPATHIC PULMONARY FIBROSIS ASSOCIATED WITH AGENT ORANGE EXPOSURE IN A VIETNAM VETERAN	Chest	SESSION TITLE: Occupational and Environmental Lung Diseases Case Report Posters 2 SESSION TYPE: Case Report Posters PRESENTED ON: 10/10/2023 09:40 am - 10:25 am INTRODUCTION: Agent Orange is a synthetic herbicide and defoliant used during the Vietnam war from 1961 to 1971, and it is associated with numerous deleterious health effects including birth defects and cancers. Interstitial lung disease …
322		R	R. K. Hechtman; J. Cano; C. Hogan; J. Sussman; H. C. Prescott	2023	A Multi-Hospital Survey of Current Practices for Supporting Recovery From Sepsis	American Journal of Respiratory and Critical Care Medicine	RATIONALE Sepsis is a leading cause of hospitalization in the U.S., and survivors of sepsis hospitalization are at increased risk for new morbidity and functional impairment. The Surviving Sepsis Campaign Guidelines now include recommendations on best practices to support recovery after sepsis. However, it is unclear how often these best practices are implemented. We sought to assess current use …
323		R	D. Schultz; S. L. Lovejoy; K. M. Williams; K. Lindquist; T. Ruder	2023	A Needs Assessment of Women Veterans in Western Pennsylvania: Final Report to Adagio Health	Rand Health Q	Women make up an increasingly large share of the U.S. veteran population, and their numbers continue to grow while the overall number of veterans is on the decline. Yet programs designed to support veterans' health and well-being have largely focused on men. Women's military experiences and postservice needs often differ from those of men, and women veterans also differ in significant ways from t…
324		R	E. Bui; A. M. Blackburn; L. H. Brenner; L. M. Laifer; E. Park; J. W. Denninger; T. J. Spencer; G. Fricchione; L. Sylvia	2023	A novel mind-body podcast program for military and veteran caregivers	International Journal of Mental Health	Mind-body interventions reduce stress and improve overall health and functioning among caregivers but are not readily available in the community. We adapted an existing 8-week mind-body program into a 28-day daily podcast series that included psychoeducation about the stress response, relaxation-response training, and self-compassion practices. The intervention was piloted among military caregive…
325		R	T. A. Lara-Smith	2023	A phenomenological study on the perceptions of operation enduring freedom and operation Iraq freedom or operation new dawn service members with PTSD and spouses on the mental health care provided by the U.S. Military	Dissertation Abstracts International: Section B: The Sciences and Engineering	The United States military was actively in a war starting in the early 2000's and ending in 2021. Service member mental health has become a topic of concern with many experiencing post-traumatic stress disorder. The U.S. military has been improving their mental health services to serve this population. The problem to be addressed in this study is the absence of routinely involving spouses into th…
326		R	L. A. Morland; T. Wachsman; K. Webster; S. Fitzpatrick; R. Valela; A. O. Crenshaw; C. M. Monson; K. C. Knopp	2023	A pilot of couple HOPES within the U.S. Veterans Affairs Healthcare System: PTSD and relationship outcomes in veteran couples	Psychological services	Conjoint interventions for posttraumatic stress disorder (PTSD) offer an opportunity to target symptoms' broader social impact, including couples' relationship satisfaction. Technology-assisted interventions may help overcome access to care barriers for couples. Couple Helping Overcome PTSD and Enhance Satisfaction (HOPES) is a coached internet-based couples' intervention for PTSD adapted from co…
327		R	A. L. Allen; J. Kibert; S. Wall; L. Chia; P. Spoutz	2023	A POPULATION HEALTH APPROACH TO STROKE PREVENTION IN ATRIAL FIBRILLATION/FLUTTER: TARGETING THE UNTREATED WHILE PRIORITIZING HEALTH DISPARITIES (SPAFF-TNT-D)	Journal of the American College of Cardiology	Background Patients with atrial fibrillation/flutter (AF) and indication for oral anticoagulants (OAC) often do not receive them with literature attributing racial, ethnic, gender, and age-related health inequities to OAC nonuse. A population health tool prioritizing health inequities was employed to identify OAC nonuse in VA Salt Lake City Health Care System (VASLCHCS) patients carrying a diagno…
328		R	L. K. Sharp; P. Solanki; T. Boyer; A. Vivo; I. Kale; A. M. Hughes; G. Gibson; M. M. Jurasic; C. T. Evans; K. J. Suda	2023	A qualitative exploration of dentists' opioid prescribing decisions within U.S. veterans affairs facilities	Pain	The U.S. Department of Veterans Affairs (VA) is the largest integrated healthcare system in the United States and provides dental care to approximately one-half million veterans annually. In response to the opioid crisis, the VA released several opioid risk mitigation strategies. Although opioid prescribing by VA dentists has decreased on the whole, the implementation experiences at the level of …
329		R	M. T. Shea; J. L. Krupnick; F. J. Sautter; M. Mete; B. L. Green; S. B. Norman; S. L. Finley; E. Eaton	2023	A randomized clinical trial comparing Interpersonal Psychotherapy with Prolonged Exposure for the treatment of PTSD in veterans	Journal of Anxiety Disorders	Trauma-focused therapies are recommended as first-line treatments for posttraumatic stress disorder (PTSD), but many veterans do not complete or sufficiently respond to these treatments. Interpersonal Therapy (IPT) is a non-trauma focused approach that directly addresses the interpersonal and social impairments associated with PTSD. This two-site randomized controlled equivalence trial compared I…
330		R	D. J. Taber; S. Milfred-LaForest; K. Rife; R. Felkner; D. Cooney; N. Super; S. McClelland; C. Buchanan	2023	A Randomized Control Trial Testing a Medication Safety Dashboard in Veteran Transplant Recipients	Prog Transplant	INTRODUCTION: Medication errors, adverse events, and nonadherence in organ transplant recipients are common and can lead to suboptimal outcomes. A medication safety dashboard was developed to identify issues in medication therapy. RESEARCH QUESTIONS: Can a multicenter bioinformatics dashboard accurately identify clinically relevant medication safety issues in US military Veteran transplant recipi…
331		R	E. Krebs; W. C. Becker; D. Nelson; A. Kats; P. Hammett; B. Deronne; S. Nugent; A. C. Jensen; K. Seal	2023	A Randomized Trial Of Pain Care Delivery Models For Patients On Long-Term Opioids In VA Primary Care	Journal of Pain	The Veterans' Pain Care Organizational Improvement Comparative Effectiveness (VOICE) trial was a 10-site pragmatic trial. The primary aim was to compare higher-intensity integrated pain team (IPT) versus lower-intensity telecare collaborative management (TCM) for improving pain and reducing opioid use. 820 VA patients with moderate-severe pain prescribed long-term opioids >=20 mg/day were randomi…
332		R	H. C.-C; W. S.-L; T. H.-Y; H. Y.-W; C. Y.-L	2023	A retrospective cohort study on the cardiotoxicity incidence rates of immune checkpoint inhibitors for oncology patients	Journal of the Chinese Medical Association	Background: This present study investigated the incidence rates of cardiotoxicity among cancer patients treated with immune checkpoint inhibitors (ICIs) plus other anticancer drugs. Method(s): This was a retrospective hospital-based cohort study using the medical records and the Cancer Registry records from the Taipei Veterans General Hospital. We enrolled patients diagnosed with cancer between 2…
333		R	I. Kalofonos; M. McCoy; L. Altman; L. Gelberg; A. B. Hamilton; S. Gabrielian	2023	A Sanctioned Encampment as a Strategy for Increasing Homeless Veterans' Access to Housing and Healthcare During the COVID-19 Pandemic	Journal of General Internal Medicine	Background: The COVID-19 pandemic intersected with a housing crisis for unsheltered Veterans experiencing homelessness (VEHs); congregate settings became high risk for viral spread. The VA Greater Los Angeles responded by creating the Care, Treatment, and Rehabilitation Service (CTRS), an outdoor, low-barrier-to-entry transitional housing program on VA grounds. This novel emergency initiative off…
334		R	J. D. Weiner; B. Leff; C. Ritchie	2023	A Scoping Review of Dementia Interventions in Home-Based Primary Care	Journal of the American Geriatrics Society	Background: Home-based primary care (HBPC) provides interdisciplinary, comprehensive care at home to homebound older adults. The prevalence of dementia among HBPC recipients is approximately 50%. To date, little research has been performed to determine whether dementia-specific interventions have been conducted in HBPC or their efficacy. We performed a scoping review to assess the landscape of de…
335		R	N. D. Gilson; Z. E. Papinczak; C. Haslam; G. I. Mielke; J. Fooken; W. J. Brown	2023	A stepped down physical activity support program for military service veterans: The Active Choices pilot study	Health promotion journal of Australia : official journal of Australian Association of Health Promotion Professionals	ISSUE ADDRESSED: Referral to supervised physical activity (PA) programs is an effective treatment for military service veterans (MSVs) suffering from a range of chronic diseases. However, many MSVs fail to maintain PA regimes once discharged from supervision. This pilot study assessed Active Choices, a stepped-down program to support MSVs in the transition from allied health treatment to self-man…
336		R	E. Alpert; S. T. C; T. A. Cole; D. J. Lee; D. M. Sloan	2023	A systematic review of literature examining mediators and mechanisms of change in empirically supported treatments for posttraumatic stress disorder	Clinical Psychology Review	Despite the availability of empirically supported treatments (ESTs) for posttraumatic stress disorder (PTSD), relatively little is known regarding these treatments' mechanisms of change. This systematic review moves beyond previous reviews by summarizing the findings and reviewing the methodological quality of literature that specifically examined mediators/mechanisms of change in ESTs for PTSD. …
337		R	D. M. Weinberger; K. Bhaskaran; C. Korves; B. P. Lucas; J. A. Columbo; A. Vashi; L. Davies; A. C. Justice; C. T. Rentsch	2023	Absolute and relative excess mortality across demographic and clinical subgroups during the COVID-19 pandemic: an individual-level cohort study from a nationwide healthcare system of US Veterans	medRxiv	Background. Most analyses of excess mortality during the COVID-19 pandemic have employed aggregate data. Individual-level data from the largest integrated healthcare system in the US may enhance understanding of excess mortality. Methods. We performed an observational cohort study following patients receiving care from the Department of Veterans Affairs (VA) between 1 March 2018 and 28 February 2…
338		R	H. Altalib; R. Rehman; Z. Haneef	2023	Access and Equity of Epilepsy Care in the Veterans Health Administration	Neurology	Objective: To examine access to specialty epilepsy care across race, gender, and rural/urban status in the Veterans Health Administration (VA). Background(s): The VA is the largest integrated healthcare system and strives to provide equitable care. Inequities in access to advanced epilepsy care is well described in civilian populations in the U.S. Design/Methods: A retrospective cross-sectional d…
339		R	J. J. Wyse; S. Shull; S. Lindner; B. J. Morasco; A. J. Gordon; K. F. Carlson; P. T. Korthuis; S. S. Ono; J. G. Liberto; T. I. Lovejoy	2023	Access to Medications for Opioid Use Disorder in Rural Versus Urban Veterans Health Administration Facilities	Journal of General Internal Medicine	Background: For patients with opioid use disorder (OUD), medications for OUD (MOUD) reduce morbidity, mortality, and return to use. Nevertheless, a minority of patients receive MOUD, and underutilization is pronounced among rural patients. Objective(s): While Veterans Health Administration (VHA) initiatives have improved MOUD access overall, it is unknown whether access has improved in rural VA h…
340		R	A. B. Mayer; T. McCune; J. T. McDaniel; D. Gill; R. J. McDermott	2023	Active Duty to Veteran: Challenges Faced by Service Men and Women Reintegrating to Civilian Life in the South Carolina Lowcountry	HEALTH BEHAVIOR AND POLICY REVIEW
341		R	R. D. Robison; M. Singh; L. Jiang; M. Riester; M. Duprey; J. E. McGeary; P. Goyal; W. W.-C; S. Erqou; A. Zullo; J. L. Rudolph; N. Rogus-Pulia	2023	Acute Antipsychotic Use and Presence of Dysphagia Among Older Veterans with Heart Failure	Journal of the American Medical Directors Association	Objective: Examine whether new antipsychotic (AP) exposure is associated with dysphagia in hospitalized patients with heart failure (HF). Design(s): Retrospective cohort. Settings and Participants: AP-naive Veterans hospitalized with HF and subsequently discharged to a skilled nursing facility (SNF) between October 1, 2010, and November 30, 2019. Method(s): We linked Veterans Health Administratio…
342		R	R. D. Robison; M. Singh; L. Jiang; M. Riester; M. Duprey; J. E. McGeary; P. Goyal; W.-C. Wu; S. Erqou; A. Zullo; J. L. Rudolph; N. Rogus-Pulia	2023	Acute Antipsychotic Use and Presence of Dysphagia Among Older Veterans with Heart Failure	Journal of the American Medical Directors Association	OBJECTIVE: Examine whether new antipsychotic (AP) exposure is associated with dysphagia in hospitalized patients with heart failure (HF)., DESIGN: Retrospective cohort., SETTINGS AND PARTICIPANTS: AP-naive Veterans hospitalized with HF and subsequently discharged to a skilled nursing facility (SNF) between October 1, 2010, and November 30, 2019., METHODS: We linked Veterans Health Administration …
343		R	J. A. Palmer; M. McCullough; J. Wormwood; R. S. Wiener; N. Mesfin; M. Still; C. S. Xu; A. M. Linsky	2023	Addressing clinician moral distress: Implications from a mixed methods evaluation during Covid-19	PLoS ONE	Clinician moral distress has been documented over the past several decades as occurring within numerous healthcare disciplines, often in relation to clinicians' involvement in patients' end-of-life decision-making. The resulting harms impact clinician well-being, patient well-being, and healthcare system functioning. Given Covid-19's catastrophic death toll and associated demands on end-of-life d…
344		R	A. Gawron; G. McKee; J. Dominitz; S. Gupta; Y. Yao; M. Whooley; T. Kaltenbach	2023	ADENOMA DETECTION RATE SIGNIFICANTLY VARIES BETWEEN GASTROENTEROLOGISTS AND SURGEONS IN THE NATIONAL VA HEALTHCARE SYSTEM	Gastrointestinal Endoscopy	Institutions: VA Salt Lake City Health Care System, USA; The University of Utah Department of Internal Medicine, USA; San Francisco VA Health Care System, USA; University of Washington School of Medicine, USA; VA San Diego Healthcare System, USA; University of California San Diego School of Medicine, USA; University of California San Francisco School of Medicine, USA; VA Puget Sound Health Care S…
345		R	A. McKenzie; H. Burdett; B. Croak; L. Rafferty; N. Greenberg; S. A. M. Stevelink	2023	Adjustment disorder in the Armed Forces: a systematic review	Journal of Mental Health	Background: In the UK military, adjustment disorder (AjD) is reported as one of the most diagnosed mental disorders, alongside depression, in personnel presenting to mental health services. Despite this, little is understood about what may predict AjD, common treatment or outcomes for this population. Aim(s): The systematic review aimed to summarise existing research for AjD in Armed Forces (AF) …
346		R	M. Stein; C. Zai; K. Ressler	2023	ADVANCES IN PTSD GENOMICS 2023	European Neuropsychopharmacology	Dr. Adam Maihofer from UCSD will provide the latest updates from the PGC-PTSD GWAS where gene-mapping strategies applied to 81 significant loci have identified hundreds of potentially associated genes. Due to LD patterns, this collection contains causal genes and non-causal genes in LD with them. To prioritize the most likely causal genes, they integrated other -omics data and functional informat…
347		R	A. S. Bohnert; K. Kumbier; M. Rowneki; A. Gupta; K. Bajema; D. M. Hynes; E. Viglianti; A. M. O'Hare; T. Osborne; E. J. Boyko; Y. Young-Xu; T. J. Iwashyna; M. Maciejewski; R. Schildhouse; D. Dimcheff; G. N. Ioannou	2023	Adverse outcomes of SARS-CoV-2 infection with delta and omicron variants in vaccinated versus unvaccinated US veterans: retrospective cohort study	BMJ (Clinical research ed.)	OBJECTIVES: To determine the association between covid-19 vaccination types and doses with adverse outcomes of severe acute respiratory syndrome coronavirus-2 (SARS-CoV-2) infection during the periods of delta (B.1.617.2) and omicron (B.1.1.529) variant predominance., DESIGN: Retrospective cohort., SETTING: US Veterans Affairs healthcare system., PARTICIPANTS: Adults (>=18 years) who are affiliat…
348		R	L. J. Hendrikx; V. Williamson; D. Murphy	2023	Adversity during military service: the impact of military sexual trauma, emotional bullying and physical assault on the mental health and well-being of women veterans	BMJ Mil Health	INTRODUCTION: Despite making up about 11% of the UK military, there remains limited investigation on the impact of adversity women experience during their service in the UK military. Military adversity can result in a range of well-being difficulties that may persist following transition out of military. The present study therefore examined the prevalence and correlates of different types of mili…
349		R	S. W. Boutros; B. Zimmerman; S. C. Nagy; V. K. Unni; J. Raber	2023	Age, sex, and apolipoprotein E isoform alter contextual fear learning, neuronal activation, and baseline DNA damage in the hippocampus	Molecular psychiatry	Age, female sex, and apolipoprotein E4 (E4) are risk factors to develop Alzheimer's disease (AD). There are three major human apoE isoforms: E2, E3, and E4. Compared to E3, E4 increases while E2 decreases AD risk. However, E2 is associated with increased risk and severity of post-traumatic stress disorder (PTSD). In cognitively healthy adults, E4 carriers have greater brain activation during lear…
350		R	S. W. Boutros; B. Zimmerman; S. C. Nagy; V. K. Unni; J. Raber	2023	Age, sex, and apolipoprotein E isoform alter contextual fear learning, neuronal activation, and baseline DNA damage in the hippocampus	Molecular psychiatry	Age, female sex, and apolipoprotein E4 (E4) are risk factors to develop Alzheimer's disease (AD). There are three major human apoE isoforms: E2, E3, and E4. Compared to E3, E4 increases while E2 decreases AD risk. However, E2 is associated with increased risk and severity of post-traumatic stress disorder (PTSD). In cognitively healthy adults, E4 carriers have greater brain activation during lear…
351		R	E. J. Cartwright; C. Pierret; C. Minassian; D. A. Esserman; J. P. Tate; M. B. Goetz; D. Bhattacharya; D. A. Fiellin; A. C. Justice; V. L. Re; C. T. Rentsch	2023	Alcohol Use and Sustained Virologic Response to Hepatitis C Virus Direct-Acting Antiviral Therapy	JAMA Network Open	IMPORTANCE Some payers and clinicians require alcohol abstinence to receive direct-acting antiviral (DAA) therapy for chronic hepatitis C virus (HCV) infection. OBJECTIVE To evaluate whether alcohol use at DAA treatment initiation is associated with decreased likelihood of sustained virologic response (SVR). DESIGN, SETTING, AND PARTICIPANTS This retrospective cohort study used electronic health …
352		R	J. Kaplan; J. Lehosit; E. Buckley; H. Emily; S. Karissa; B. Reed; L. Sharpe-Payne; A. Qutubuddin; D. Lindsey; M. Baron; C. Jennings; M. Oliver; A. Sullivan; H. Kumme; M. Flores; E. Mathew; L. Hudgins; K. Thompson; J. Thompson; L. Beatty; C. Kausek; M. Hamm; M. Hirsch; M. Shapiro	2023	All hands on deck! Development and implementation of a nurse-driven, rehab-focused, in-person or telehealth interdisciplinary team (IDT) clinic for Veterans with PD and other movement disorders	Journal of Parkinson's Disease	The Southeast VA (Veterans Administration) PADRECC (Parkinson's disease Research, Education and Clinical Care Center) initiated an interdisciplinary team (IDT) clinic to help manage Parkinson's disease (PD) and associated disorders in June 2022. Our existing ALS (Amyotrophic lateral sclerosis) clinic model was adjusted for our PD Veteran population. Each week, two Veterans are seen in a 2.5-3-hou…
353		R	S. S. Sutton; J. Magagnoli; T. H. Cummings; J. W. Hardin; J. Ambati	2023	Allopurinol and the Risk of Diabetic Macular Edema among U.S. Veterans with Type 2 Diabetes	Ocular Immunology and Inflammation	Background: By inhibiting xanthine oxidase, subsequent inflammatory cytokine release and the resulting breakdown of the blood-retina barrier, allopurinol may limit the inflammation-driving diabetic macular edema (DME). Method(s): We examined the relationship between allopurinol and DME among type 2 diabetic United States veterans using a retrospective cohort study. We used propensity score matchi…
354		R	L. Rodriguez; J. R. McKay	2023	An adaptive prevention intervention for reducing risky drinking in veterans treated with prescription opioids	Alcoholism: Clinical and Experimental Research	Purpose: This pilot study examined an adaptive prevention intervention (API) .to reduce rates of risky drinking in Veterans receiving prescription opioids for chronic pain, compared to a standard care control group (SC). Method(s): 80 Veterans were recruited and randomized to API (n = 44) or SC (n = 36). Participants included Veterans taking prescription opioids for chronic pain who screened posi…
355		R	H. Ma; T. P. Loughran; P. Gupta	2023	An analysis of veterans diagnosed with large granular lymphocytic disorders at the national Veteran Affairs Healthcare System	American Journal of Hematology
356		R	D. M. Proctor; K. R. Emmons; E. Scannell-Desch	2023	An Education Intervention to Improve Knowledge of Post-Traumatic Stress Disorder Symptoms and Treatments Among US Women Service Members and Veterans	MILITARY MEDICINE	Introduction Due to decades of prolonged combat operations, post-traumatic stress disorder (PTSD) is widely discussed and generally well conceptualized. The objective of this study was to determine if an educational program on the signs and symptoms of PTSD and an explanation of the current treatments utilized by the Veterans Administration is effective in increasing the knowledge levels of women…
357		R	K. A. Soberay	2023	An examination of soldier and veteran chronic pain within an integrative military marriage framework	Dissertation Abstracts International: Section B: The Sciences and Engineering	Service members' chronic pain and marital dissatisfaction are of great interest to the Department of Defense (DoD), as these have been found to negatively affect military readiness. With a sample of 208 male Soldiers/Veterans and their civilian wives, the current study examined the degree to which Soldiers/Veterans' chronic pain relates to couples' marital satisfaction and perceived stability, th…
358		R	K. A. Soberay	2023	An examination of soldier and veteran chronic pain within an integrative military marriage framework	Dissertation Abstracts International: Section B: The Sciences and Engineering	Service members' chronic pain and marital dissatisfaction are of great interest to the Department of Defense (DoD), as these have been found to negatively affect military readiness. With a sample of 208 male Soldiers/Veterans and their civilian wives, the current study examined the degree to which Soldiers/Veterans' chronic pain relates to couples' marital satisfaction and perceived stability, th…
359		R	F. Z. Wu; Y. J. Wu; E. K. Tang	2023	An integrated nomogram combined semantic-radiomic features to predict invasive pulmonary adenocarcinomas in subjects with persistent subsolid nodules	Quantitative Imaging in Medicine and Surgery	Background: Patients with persistent pulmonary subsolid nodules have a relatively high incidence of lung adenocarcinoma. Preoperative early diagnosis of invasive pulmonary adenocarcinoma spectrum lesions could help avoid extensive advanced cancer management and overdiagnosis in lung cancer screening programs. Method(s): In total, 260 consecutive patients with persistent subsolid nodules <=30 mm (…
360		R	W. F.-Z; W. Y.-J; T. E.-K	2023	An integrated nomogram combined semantic-radiomic features to predict invasive pulmonary adenocarcinomas in subjects with persistent subsolid nodules	Quantitative Imaging in Medicine and Surgery	Background: Patients with persistent pulmonary subsolid nodules have a relatively high incidence of lung adenocarcinoma. Preoperative early diagnosis of invasive pulmonary adenocarcinoma spectrum lesions could help avoid extensive advanced cancer management and overdiagnosis in lung cancer screening programs. Method(s): In total, 260 consecutive patients with persistent subsolid nodules <=30 mm (…
361		R	M. Gromatsky; S. R. Sullivan; A. L. Greene; U. Govindarajulu; E. L. Mitchell; E. R. Edwards; R. Lane; K. K. Hamerling-Potts; A. P. Spears; M. Goodman	2023	An open trial of VA CONNECT: Caring for Our Nation's Needs Electronically during the COVID-19 Transition	Psychiatry Research Communications	The COVID-19 pandemic impacted emotional well-being due to safety concerns, grief, employment impacts, and social interaction limitations. Face-to-face mental health treatment restrictions were especially impactful to veterans who often gain social enrichment from Veterans Health Administration (VHA) care. We present results from a novel group-based telehealth intervention, VA Caring for Our Nati…
362		R	T. L. Boyer; U. R. Essien; T. M. A. Litam; L. R. M. Hausmann; K. J. Suda	2023	Analysis by Gender and Race and Ethnicity of Reviewers and Awardees for Intramural Research Funding in the Veterans Health Administration	JAMA Network Open	Key Points: Question: What is the gender and racial and ethnic makeup of study sections and funding awardees within the Veterans Health Administration, and are there associations between study section and awardee diversity? Findings: In this cross-sectional study of 664 reviewers and 146 funded proposals, 381 reviewers (57%) and 77 awardees (53%) were women; 81 reviewers (12%) and 25 awardees (17…
363		R	H. R. Wagner; M. Lanier; K. Molloy; V. M. L; M.-A. M. I. R. E. Workgroup; C. Clinical; E. B. Elbogen	2023	Anger and suicidality in veterans: Impact of postseparation time and combat	Psychological trauma : theory, research, practice and policy	OBJECTIVE: The study investigated the association over time between the rates of anger/hostility and suicidality in post-9/11 veterans as a function of time following separation from the military and combat exposure. METHOD(S): Structured clinical interviews were conducted with N = 2,580 Iraq/Afghanistan-era U.S. military veterans serving since 9/11/01. For each participant, a postseparation inte…
364		R	P. R. Shiroma; P. Thuras; D. M. Atkinson; E. Baltutis; M. Bloch; A. Westanmo	2023	Antidepressant Strategies for Treatment of Acute Depressive Episodes among Veterans	Journal of Psychiatric Practice	Objective: The 2016 VA/DoD Clinical Practice Guideline for Management of Major Depressive Disorder offers consensus-based recommendations when response to the initial antidepressant medication is suboptimal; however, little is known about real-world"pharmacological strategies used by providers treating depression in the Veterans Affairs Health Care System (VAHCS). Method(s): We extracted pharmacy…
365		R	C. Y.-H; X. J.-L	2023	Applying artificial intelligence to predict falls for inpatient	Frontiers in Medicine	Objective: Falls are adverse events which commonly occur in hospitalized patients. Inpatient falls may cause bruises or contusions and even a fractures or head injuries, which can lead to significant physical and economic burdens for patients and their families. Therefore, it is important to predict the risks involved surrounding hospitalized patients falling in order to better provide medical pe…
366		R	B. Molloy-Paolillo; D. Mohr; D. R. Levy; S. L. Cutrona; E. Anderson; J. Rucci; C. Helfrich; G. Sayre; S. T. Rinne	2023	Assessing Electronic Health Record (EHR) Use during a Major EHR Transition: An Innovative Mixed Methods Approach	Journal of General Internal Medicine	Background: Electronic health record (EHR) transitions are inherently disruptive to healthcare workers who must rapidly learn a new EHR and adapt to altered clinical workflows. Healthcare workers' perceptions of EHR usability and their EHR use patterns following transitions are poorly understood. The Department of Veterans Affairs (VA) is currently replacing its homegrown EHR with a commercial Ce…
367		R	S. J. Pilla; K. A. Meza; M. C. Beach; J. A. Long; H. S. Gordon; J. T. Bates; D. L. Washington; B. G. Bokhour; A. Tuepker; S. Saha; N. M. Maruthur	2023	Assessment and prevention of hypoglycaemia in primary care among U.S. Veterans: a mixed methods study	Lancet Regional Health - Americas	Background: Hypoglycaemia from diabetes treatment causes morbidity and lower quality of life, and prevention should be routinely addressed in clinical visits. Method(s): This mixed methods study evaluated how primary care providers (PCPs) assess for and prevent hypoglycaemia by analyzing audio-recorded visits from five Veterans Affairs medical centres in the US. Two investigators independently co…
368		R	A. Syed; C. Schihl; J. L. Lai; D. L. Kristofic; A. N. Smith; P. D. Reaven; G. Behari	2023	ASSESSMENT OF A NOVEL, RURAL TELE-DIABETES PROGRAM ON GLYCEMIC CONTROL AND DIABETES DISTRESS IN VETERANS	Journal of General Internal Medicine	BACKGROUND: Many rural Veterans with diabetes lack adequate specialized, timely, efficient, effective, equitable and patientcentered care within the Veterans Health Administration (VHA) Veterans Integrated Services Network (VISN) 22 catchment area. The VA Rural Telediabetes Program (VA-RTP) was officially implemented in August 2020 at two VHA sites (Northern AZ and Phoenix, AZ) to provide diabete…
369		R	A. E. Mathew; J. D. Nelson; M. Rasmussen; H. Ourth	2023	Assessment of burnout and pandemic fatigue among pharmacy leadership in the Veterans Health Administration healthcare system	Am J Health Syst Pharm	PURPOSE: Factors associated with burnout in Veterans Health Administration (VHA) pharmacy leadership positions were examined during the coronavirus disease 2019 (COVID-19) pandemic. METHODS: A questionnaire was distributed to all pharmacy executives of the VHA healthcare system. It collected demographic and employment characteristics, career satisfaction and work-related variables, indicators of …
370		R	N. Mahmud; S. Panchal; S. Abu-Gazala; M. Serper; J. D. Lewis; D. E. Kaplan	2023	Association Between Bariatric Surgery and Alcohol Use-Related Hospitalization and All-Cause Mortality in a Veterans Affairs Cohort	JAMA Surgery	Importance: Bariatric surgery procedures, in particular Roux-en-Y gastric bypass (RYGB), have been associated with subsequent alcohol-related complications. However, previous studies lack data to account for changes in body mass index (BMI) or alcohol use over time, which are key potential confounders. Objective(s): To evaluate the association between RYGB, sleeve gastrectomy, or gastric banding …
371		R	K. N. Nguyen; C. T.-I; W. L.-T; C. M.-C; C. W.-C	2023	Association between early blood urea nitrogen-to-albumin ratio and one-year post-hospital mortality in critically ill surgical patients: a propensity score-matched study	BMC Anesthesiology	Background: Blood urea nitrogen to albumin ratio (BAR) is increasingly recognized as an early predictor for short-term outcomes in critically ill patients, but the association of BAR with long-term outcomes in critically ill surgical patients remains underexplored. Method(s): We enrolled consecutive patients who were admitted to surgical intensive care units (ICUs) at Taichung Veterans General Ho…
372		R	S. V. Deo; I. Motairek; K. Nasir; A. Mentias; Y. Elgudin; S. S. Virani; S. Rajagopalan; S. Al-Kindi	2023	Association Between Historical Neighborhood Redlining and Cardiovascular Outcomes Among US Veterans With Atherosclerotic Cardiovascular Diseases	JAMA network open	Importance: In the 1930s, the government-sponsored Home Owners' Loan Corporation (HOLC) established maps of US neighborhoods that identified mortgage risk (grade A [green] characterizing lowest-risk neighborhoods in the US through mechanisms that transcend traditional risk factors to grade D [red] characterizing highest risk). This practice led to disinvestments and segregation in neighborhoods c…
373		R	K. Sumida; Y. Mallisetty; P. Shrestha; S. Surbhi; F. Thomas; K. Kalantar-Zadeh; C. P. Kovesdy	2023	Association Between Laxative Use and Serum Phosphate Levels in Patients with CKD: A Large Nationwide Observational Study of US Veterans	Journal of the American Society of Nephrology	Background: Reducing intestinal phosphate (P) absorption is key to maintain normal P balance in patients with CKD. Laxative use may enhance fecal P excretion and help reduce serum P levels; however, little is known about the association of laxative use with serum P levels. Method(s): In a nationwide cohort of 513,653 US veterans receiving care from the VA healthcare system from 2004-2006 and with…
374		R	M. J. Falvo; N. Piskura; T. Alexander; J. Klein-Adams; M. Watson; B. Samy; D. Ndirangu; N. Eager; L. Patrick-DeLuca; A. Schneider; A. M. Sotolongo	2023	Association Between Peripheral Endothelial and Smooth Muscle Function With Cardiopulmonary Exercise Test Parameters Among Previously Deployed Military Veterans	American Journal of Respiratory and Critical Care Medicine	Rationale: Subclinical markers of pulmonary vascular dysfunction have been reported among previously deployed military veterans with a history of environmental exposure and may contribute to reports of decreased exercise tolerance and dyspnea. Whether vascular dysfunction is generalized to peripheral vascular beds as well is poorly understood. Therefore, we assessed flow- and nitroglycerin-mediat…
375		R	F. Picazo; K. I. Duan; T. L. Keller; S. Hayes; K. Beaver; H. W. T. Y; B. R. Moss; R. Plumley; L. J. Spece; L. M. Donovan; D. H. Au; L. C. Feemster	2023	Association Between Rural Residence and Quality of Care Delivery Among Veterans Following Chronic Obstructive Pulmonary Disease Exacerbation	American Journal of Respiratory and Critical Care Medicine	RATIONALE: Rural patients with chronic obstructive pulmonary disease (COPD) experience inequitable access to care. The post-exacerbation period is a vulnerable time when early intervention may improve patient outcomes. We investigated whether rural residence is associated with reduced quality of care among Veterans following hospitalization for COPD exacerbation. METHOD(S): We identified a nation…
376		R	C. McQuown; K. Snell; L. M. Abbate; L. C. Ragsdale; S. Song; T. Sheng	2023	Association of an Emergency Department Care Transition Program with Healthcare Outcomes Among Older Veterans	Journal of the American Geriatrics Society	Background The US Department of Veterans Affairs (VA) Emergency Departments (ED) evaluate a high percentage of older adults with complex medical needs. We aim to describe the outcomes of SCOUTS (Supporting Community, Outpatient, Urgent Care & Telehealth Services), a VA clinical pilot program utilizing Intermediate Care Technicians (ICTs) (former military combat medics and corpsmen) in a post-ED c…
377		R	L. G. Singh; S. Ntelis; T. Siddiqui; S. L. Seliger; J. D. Sorkin; E. K. Spanakis	2023	Association of Continued Use of SGLT2 Inhibitors From the Ambulatory to Inpatient Setting With Hospital Outcomes in Patients With Diabetes: A Nationwide Cohort Study	Diabetes care	OBJECTIVE: Limited data are available on the continuation of outpatient sodium glucose cotransporter 2 inhibitors (SGLT2is) during hospitalization. The objective was to evaluate associations of SGLT2i continuation in the inpatient setting with hospital outcomes. RESEARCH DESIGN AND METHODS: This nationwide cohort study used Veterans Affairs health care system data of acute care hospitalizations b…
378		R	A. R. Marra; G. S. Clore; E. Balkenende; C. C. Goedken; D. J. Livorsi; M. Goto; M. S. Vaughan-Sarrazin; A. Broderick; E. N. Perencevich	2023	Association of entry into hospice or palliative care consultation during acute care hospitalization with subsequent antibiotic utilization	Clinical Microbiology and Infection	Objective: We aimed to estimate antibiotic use during the last 6 months of life for hospitalized patients under hospice or palliative care and identify potential targets (i.e. time points) for antibiotic stewardship during the end-of-life period. Method(s): We conducted a retrospective cohort study of nationwide Veterans Affairs (VA) patients who died between January 1, 2014 and December 31, 2019…
379		R	A. R. Marra; G. S. Clore; E. Balkenende; C. C. Goedken; D. J. Livorsi; M. Goto; M. S. Vaughan-Sarrazin; A. Broderick; E. N. Perencevich	2023	Association of entry into hospice or palliative care consultation during acute care hospitalization with subsequent antibiotic utilization	Clinical Microbiology and Infection	Objective: We aimed to estimate antibiotic use during the last 6 months of life for hospitalized patients under hospice or palliative care and identify potential targets (i.e. time points) for antibiotic stewardship during the end-of-life period. Method(s): We conducted a retrospective cohort study of nationwide Veterans Affairs (VA) patients who died between January 1, 2014 and December 31, 2019…
380		R	Q. Yan; J. Kim; D. E. Hall; M. C. Shinall, Jr.; K. M. Reitz; K. B. Stitzenberg; L. S. Kao; E. L. George; A. Youk; C.-P. Wang; J. C. Silverstein; E. V. Bernstam; P. K. Shireman	2023	Association of Frailty and the Expanded Operative Stress Score with Preoperative Acute Serious Conditions, Complications, and Mortality in Males Compared to Females: A Retrospective Observational Study	Annals of surgery	OBJECTIVE: The aim of this study was to expand Operative Stress Score (OSS) increasing procedural coverage and assessing OSS and frailty association with Preoperative Acute Serious Conditions (PASC), complications and mortality in females versus males., SUMMARY BACKGROUND DATA: Veterans Affairs male-dominated study showed high mortality in frail veterans even after very low stress surgeries (OSS1…
381		R	Q. Yan; J. Kim; D. E. Hall; M. C. Shinall; K. M. Reitz; K. B. Stitzenberg; L. S. Kao; E. L. George; A. Youk; C. P. Wang; J. C. Silverstein; E. V. Bernstam; P. K. Shireman	2023	Association of Frailty and the Expanded Operative Stress Score with Preoperative Acute Serious Conditions, Complications, and Mortality in Males Compared to Females: A Retrospective Observational Study	Annals of Surgery	Objective: The aim of this study was to expand Operative Stress Score (OSS) increasing procedural coverage and assessing OSS and frailty association with Preoperative Acute Serious Conditions (PASC), complications and mortality in females versus males. Summary Background Data: Veterans Affairs male-dominated study showed high mortality in frail veterans even after very low stress surgeries (OSS1)…
382		R	R. L. Kuffel; R. T. Morin; K. E. Covinsky; W. J. Boscardin; M. C. Lohman; Y. Li; A. L. Byers	2023	Association of Frailty With Risk of Suicide Attempt in a National Cohort of US Veterans Aged 65 Years or Older	JAMA Psychiatry	IMPORTANCE: Frailty is associated with reduced physiological reserve, lack of independence, and depression and may be salient for identifying older adults at increased risk of suicide attempt. OBJECTIVES: To examine the association between frailty and risk of suicide attempt and how risk differs based on components of frailty. DESIGN, SETTING, AND PARTICIPANTS: This nationwide cohort study integr…
383		R	L. M. Duong; A. Djotsa; J. Vahey; L. Steele; R. Quaden; K. M. Harrington; S. T. Ahmed; R. Polimanti; E. Streja; J. M. Gaziano; J. Concato; H. Y. Zhao; K. Radhakrishnan; E. R. Hauser; D. A. Helmer; M. Aslan; E. J. Gifford	2023	Association of Gulf War Illness with Characteristics in Deployed vs. Non-Deployed Gulf War Era Veterans in the Cooperative Studies Program 2006/Million Veteran Program 029 Cohort: A Cross-Sectional Analysis	INTERNATIONAL JOURNAL OF ENVIRONMENTAL RESEARCH AND PUBLIC HEALTH	Gulf War Illness (GWI), a chronic multisymptom illness with a complex and uncertain etiology and pathophysiology, is highly prevalent among veterans deployed to the 1990-1991 GW. We examined how GWI phenotypes varied by demographic and military characteristics among GW-era veterans. Data were from the VA's Cooperative Studies Program 2006/Million Veteran Program (MVP) 029 cohort, Genomics of GWI.…
384		R	A. Nepaul; F. DeVone; B. Basida; C. Leeder; N. Tariq; I. Neupane; N. Mujahid; A. Rajan; M. Singh; S. Gravenstein; T. A. Bayer; Y. Abul	2023	Association of Inhaled Corticosteroid Use on Post-Acute Respiratory Symptoms of Covid in COPD Patients	Journal of the American Geriatrics Society	Background: Chronic obstructive pulmonary disease (COPD) threatens the function of older adults. Also post-acute respiratory symptoms (PARS) of COVID-19 can have devastating consequences for persons with COPD. Inhaled corticosteroids (ICS) are a mainstay in COPD to reduce chronic airway inflammation and coincide with more severe disease. This study aims to determine the association of ICS use wit…
385		R	Z. Lin; Z. Xiao; W. Chen; W. Xu; C. Huang; J. Xie; M. Jin; X. Wei; S. He; Z. Xie; W. Liao; Y. Liao; W. Feng; Y. Chen; J. Bin	2023	Association of long-term time in target range for systolic blood pressure with cardiovascular risk in the elderly: A Chinese veteran cohort study	European Journal of Preventive Cardiology	Aims: Short-term blood pressure (BP) time in target range (TTR) independently predicts cardiovascular (CV) outcomes in adults. However, there are limited data regarding long-term TTR for BP among elderly participants. We aimed to determine whether future CV risk varies for those who can maintain a long-term systolic BP (SBP) target range by assessing TTR in elderly individuals with hypertension. …
386		R	Y. Chen; J. Bin; Z. Xiao; Z. Lin; W. Chen; W. Xu	2023	ASSOCIATION OF LONG-TERM TIME IN TARGET RANGE FOR SYSTOLIC BLOOD PRESSURE WITH CARDIOVASCULAR RISK IN THE ELDERLY: A CHINESE VETERANS COHORT STUDY	Journal of the American College of Cardiology	Background Short-term blood pressure (BP) time in target range (TTR) independently predicts cardiovascular outcomes in adults. However, there are limited data regarding long-term TTR for BP among elderly participants. We aimed to determine whether future cardiovascular risk varies for those who can maintain a long-term systolic BP target range by assessing TTR in elderly individuals with hyperten…
387		R	M. C. Power; A. E. Murphy; K. Z. Gianattasio; Y. I. Zhang; R. L. Walker; P. K. Crane; E. B. Larson; L. E. Gibbons; R. G. Kumar; K. Dams-O'Connor	2023	Association of Military Employment With Late-Life Cognitive Decline and Dementia: A Population-Based Prospective Cohort Study	Military medicine	INTRODUCTION: As the number of U.S. veterans over age 65 has increased, interest in whether military service affects late-life health outcomes has grown. Whether military employment is associated with increased risk of cognitive decline and dementia remains unclear., MATERIALS AND METHODS: We used data from 4,370 participants of the longitudinal Adult Changes in Thought (ACT) cohort study, enroll…
388		R	L. Schweiger; K. C. Vranas; J. P. Furuno; L. Hansen; C. G. Slatore; D. R. Sullivan	2023	Association of Patient-Centered Elements of Care and Palliative Care Among Patients With Advanced Lung Cancer	American Journal of Hospice & Palliative Medicine	Context: Palliative care (PC) is associated with improved quality of life, survival, and decreased healthcare use at the end of life among lung cancer patients. However, the specific elements of palliative care that may contribute to these benefits are unclear. Objectives: To evaluate the associations of PC and its setting of delivery with prescriptions of symptom management medications, advance …
389		R	R. McShinsky; R. Volodarsky; O. Ryan; C. Li; K. M. Rasmussen; V. Patil; C. Yong; D. Morreall; Z. R. Burningham; S. Crawford; A. S. Halwani	2023	Association of pharmacist interventions with adherence upon targeted anticancer oral therapy initiation	Journal of Clinical Oncology	Background: Oncology pharmacists (OPs) increasingly play a role in managing cancer patients, with the availability of targeted oral anticancer agents (TOAs). OPs ensure appropriate indications upon initiation; screen for, anticipate, and mitigate potential drug-drug interactions; manage side effects; and promote adherence. The impact of OPs on adherence to TOAs has not been described. Method(s): …
390		R	P. R. Varley; D. Buchanan; A. Bilderback; M. K. Wisniewski; J. Johanning; J. B. Nelson; J. T. Johnson; T. Minnier; D. E. Hall	2023	Association of Routine Preoperative Frailty Assessment With 1-Year Postoperative Mortality	JAMA Surg	IMPORTANCE: Patient frailty is a known risk factor for adverse outcomes following surgery, but data are limited regarding whether systemwide interventions related to frailty are associated with improved patient outcomes. OBJECTIVE: To evaluate whether a frailty screening initiative (FSI) is associated with reduced late-term mortality after elective surgery. DESIGN, SETTING, AND PARTICIPANTS: This…
391		R	Y. Xie; T. Choi; Z. Al-Aly	2023	Association of Treatment With Nirmatrelvir and the Risk of Post-COVID-19 Condition	JAMA Internal Medicine	Importance: Post-COVID-19 condition (PCC), also known as long COVID, affects many individuals. Prevention of PCC is an urgent public health priority. Objective(s): To examine whether treatment with nirmatrelvir in the acute phase of COVID-19 is associated with reduced risk of PCC. Design, Setting, and Participant(s): This cohort study used the health care databases of the US Department of Veteran…
392		R	B. Kasinathan; T. E. Matson; M. Oliver; J. F. Bobb; D. Berger; K. A. Bradley; K. A. Hallgren; H. E. Jack	2023	Association of unhealthy alcohol use reported in routine outpatient screening with 30-day hospital readmission risk	Alcoholism: Clinical and Experimental Research	Purpose: Unplanned hospital readmissions within 30 days of hospital discharge are an important quality metric for hospital care. Identifying factors associated with increased risk of readmission may guide hospital systems as they work to reduce unplanned readmissions. Unhealthy alcohol use has been associated with increased risk of unplanned readmissions, but prior studies were primarily in Veter…
393		R	L. Rodriguez; P. R. King; L. J. Buchholz	2023	Associations among military sexual trauma, positive alcohol expectancies, and coping behaviors in female veterans	Psychol Trauma	OBJECTIVE: Military sexual trauma (MST) is prevalent among female veterans and is associated with deleterious health outcomes. Adaptive coping strategies (e.g., emotional support) are associated with more positive outcomes, while maladaptive strategies (e.g., substance use) are associated with greater impairment. However, research on factors that influence specific coping strategy use is limited.…
394		R	R. K. Hsu; A. D. Rubinsky; M. G. Shlipak; K. L. Johansen; M. M. Estrella; B. J. Lee; C. A. Peralta; H. C.-Y	2023	Associations between abrupt transition, dialysis-requiring AKI, and early mortality in ESKD among U.S. veterans	BMC Nephrology	Background: Mortality is high within the first few months of starting chronic dialysis. Pre-ESKD trajectory of kidney function has been shown to be predictive of early death after dialysis initiation. We aim to better understand how two key aspects of pre-dialysis kidney function-an abrupt transition pattern and an episode of dialysis-requiring AKI (AKI-D) leading directly to ESKD-are associated …
395		R	A. M. May; S. Song; Y. Tian	2023	Associations Between Chronic Medication and Positive Airway Pressure Adherence	American Journal of Respiratory and Critical Care Medicine	Rationale: Medication adherence to chronic medical conditions and positive airway pressure (PAP) have both been a challenge. We propose that there is an association between prior medication adherence and initial adherence. Method(s): This retrospective cohort study evaluated all Veterans treated with PAP machines from the Louis Stokes Cleveland VA (1/1/2010-6/31/2015). Veteran demographics, comor…
396		R	A. Mitra; R. Pradhan; R. D. Melamed; K. Chen; D. C. Hoaglin; K. L. Tucker; J. I. Reisman; Z. Yang; W. Liu; J. Tsai; H. Yu	2023	Associations Between Natural Language Processing-Enriched Social Determinants of Health and Suicide Death Among US Veterans	JAMA Netw Open	IMPORTANCE: Social determinants of health (SDOHs) are known to be associated with increased risk of suicidal behaviors, but few studies use SDOHs from unstructured electronic health record notes. OBJECTIVE: To investigate associations between veterans' death by suicide and recent SDOHs, identified using structured and unstructured data. DESIGN, SETTING, AND PARTICIPANTS: This nested case-control …
397		R	J. P. Davis; L. Canning; S. K. Saba; A. J. Bravo; K. Amone-P'Olak; A. Sedano; D. Tran; C. Castro; E. R. Pedersen	2023	Associations between trauma-related guilt, symptoms of posttraumatic stress disorder, and problematic alcohol use	Psychiatry Research	Trauma-related guilt, or a belief that one should have felt, thought, or acted differently during a traumatic event in which someone's life or physical integrity was threatened, has been consistently associated with mental health disorders such as posttraumatic stress disorder (PTSD). Theories of trauma-related guilt suggest that some avoidant coping behaviors, such as problematic alcohol use, ar…
398		R	L. Campbell-Sills; J. D. Kautz; C. Ray; P. B. Lester; K. W. Choi; J. A. Naifeh; P. A. Aliaga; R. C. Kessler; M. B. Stein; R. J. Ursano; P. D. Bliese	2023	Associations of active-duty mental health trajectories with post-military adjustment: Results from the STARRS Longitudinal Study	JOURNAL OF AFFECTIVE DISORDERS
399		R	A. L. Golob; J. Geyer; C. O'Keeffe; K. Nelson; C. Song; C. Vanderwarker; J. Britton; A. Reddy; E. Wong; L. Schuttner	2023	Automatic medication refills to improve glycaemic control among patients with diabetes and low medication adherence	BMJ Open Quality	Background Medication adherence impacts health outcomes. Healthcare organisations implementing system-level interventions have potential for greater spread and sustainability than individual-level interventions. Within the integrated US Veterans Health Administration, a multidisciplinary team developed and evaluated a pilot quality improvement programme to assess the feasibility of automatic mail…
400		R	H. L. Wolfe; T. L. Boyer; J. C. Shipherd; M. R. Kauth; G. K. Jasuja; J. R. Blosnich	2023	Barriers and Facilitators to Gender-affirming Hormone Therapy in the Veterans Health Administration	Ann Behav Med	BACKGROUND: In 2011, the Veterans Health Administration (VHA) established a policy for the delivery of transition-related services, including gender-affirming hormone therapy (GAHT), for transgender and gender diverse (TGD) patients. In the decade since this policy's implementation, limited research has investigated barriers and facilitators of VHA's provision of this evidence-based therapy that …
401		R	L. R. Godier-McBard; A. Wood; M. Kohomange; G. Cable; M. Fossey	2023	Barriers and facilitators to mental healthcare for women veterans: a scoping review	J Ment Health	BACKGROUND: Traditionally, veteran research and support have centred on the requirements of a predominantly male population. However, as female participation in the Armed Forces increases and their roles diversify, consideration of women's unique mental health needs is imperative. Women veterans are at greater risk of post-service mental health challenges than their male counterparts, and female …
402		R	G. M. Anderson; C. M. Ramsey; K. G. Lynch; J. Gelernter; D. W. Oslin	2023	Baseline platelet serotonin in a multi-site treatment study of depression in veterans administration patients: Distribution and effects of demographic variables and serotonin reuptake inhibitors	Journal of affective disorders	BACKGROUND: The objectives of the study were: (1) to examine the overall distribution of baseline platelet serotonin (5-hydroxytryptamine, 5-HT) values in patients seeking treatment for depression and to define subgroups based on the apparent presence or absence of drug exposure; (2) to assess the bioeffect of 5-HT reuptake inhibitors (SRIs) at the platelet 5-HT transporter; and (3) to examine th…
403		R	L. Hamrick; S. E. Larsen; L. M. Sippel; K. Sherman; P. Resick; T. Galovski	2023	Benchmarking quality of life to posttraumatic stress disorder symptom changes in cognitive processing therapy	JOURNAL OF ANXIETY DISORDERS	Although there is ample evidence that PTSD is effectively treated by first-line therapies such as Cognitive Pro-cessing Therapy (CPT), it is less clear to what degree these treatments improve quality of life (QOL), a common presenting concern of treatment-seeking individuals (Rosen et al., 2013). Only two studies, both conducted in military veteran samples, have examined the magnitude of PTSD sym…
404		R	J. N. Meyer; W. K. Pan; I. T. Ryde; T. Alexander; J. C. Klein-Adams; D. S. Ndirangu; M. J. Falvo	2023	Bioenergetic function is decreased in peripheral blood mononuclear cells of veterans with Gulf War Illness	PLoS ONE	Gulf War Illness (GWI) is a major health problem for approximately 250,000 Gulf War (GW) veterans, but the etiology of GWI is unclear. We hypothesized that mitochondrial dysfunction is an important contributor to GWI, based on the similarity of some GWI symptoms to those occurring in some mitochondrial diseases; the plausibility that certain pollutants to which GW veterans were exposed affect mit…
405		R	R. J. Pewowaruk; M. J. Colebank; B. Spronck; C. E. Korcarz; A. D. Gepner	2023	Biomechanics models predict increasing smooth muscle tone as a novel therapeutic target for central arterial dysfunction in hypertension	Journal of Hypertension	Introduction:Vasodilation can paradoxically increase arterial stiffness in older, hypertensive adults. This study modeled increasing smooth muscle tone as a therapeutic strategy to improve central arterial dysfunction in hypertension using participant-specific simulations. Method(s):Participant-specific models of the carotid artery were parameterized from vascular ultrasound measures of nitroglyc…
406		R	A. Zghayer; M. O'Halloran; Z. Huo; F. M. Weaver; A. M. Hughes; K. Stroupe; T. Markossian; H. J. Kramer	2023	Blood Pressure Is Not Controlled to <130/80 mm Hg in Majority of Veterans with High Atherosclerotic Cardiovascular Disease (ASCVD) Risk	Journal of the American Society of Nephrology	Background: Blood pressure (BP) control remains the most effective intervention to prevent cardiovascular disease (CVD). The American College of Cardiology/American Heart Association (ACC/AHA) hypertension guideline recommends a BP goal <130/80 mmHg for adults with high CVD risk which includes individuals with existing ASCVD, diabetes mellitus (DM) or chronic kidney disease (CKD). Few studies hav…
407		R	M. Keeling; H. Williamson; V. S. Williams; J. Kiff; S. Evans; D. Murphy; D. Harcourt	2023	Body image and psychosocial well-being among UK military personnel and veterans who sustained appearance-altering conflict injuries	Mil Psychol	A modest but significant number of military personnel sustained injuries during deployments resulting in an altered-appearance (e.g., limb loss and/or scarring). Civilian research indicates that appearance-altering injuries can affect psychosocial wellbeing, yet little is known about the impact of such injuries among injured personnel. This study aimed to understand the psychosocial impact of app…
408		R	T. K.-K; H. C.-E; T. W.-C; D. Y.-L; C. K.-H; L. S.-Y; L. C.-H	2023	BONE MINERAL DENSITY AND OSTEOPOROSIS IN RELATION TO ALL-CAUSE AND CAUSE SPECIFIC MORTALITY FROM TCVGH-OPC DATABASE: A POPULATION-BASED COHORT STUDY	Aging Clinical and Experimental Research	Objective: To identify the relationships between several causespecific mortality and osteoporosis among the general population in Asia through a large longitudinal database from Taiwan. Method(s): Patients were enrolled from the Osteoporosis Prevention Center of Taichung Veterans General Hospital. High risk patients receiving DXA for BMD screening were enrolled for the study from 2011-2021. Osteo…
409		R	R. M.-J; S. McClelland; J. Duvel; M. Geraci; D. Leslie; K. D. Laplant; M. Tague; B. B. Heron	2023	Building Quality Improvement Initiatives through Anti-Cancer Stewardship in the Veterans Health Administration (VHA): CML Pilot	Blood	The Department of Veterans Affairs (VA) Pharmacy Benefits Management (PBM) Services created a national stewardship with focus on anti-cancer therapeutics within a disease-specific cohort. Directing stewardship initiatives to a cohort of Veterans with a common malignancy is a novel approach. A multidisciplinary team with National PBM and VISNs (Veterans Integrated Service Network) promotes standar…
410		R	S. Edmond; D. M. Wesolowicz; J. L. Snow; S. Currie; A. Jankelovits; M. S. Chhabra; W. C. Becker	2023	Buprenorphine For Pain: A Qualitative Study	Journal of Pain	Tapering or discontinuation of long-term opioid therapy (LTOT) for chronic pain is recommended when harms of continued LTOT outweigh benefits; yet tapering is challenging and associated with adverse events. One alternative to tapering or discontinuing LTOT is switching to the partial agonist buprenorphine. The goal of this study was to understand the experiences of patients with chronic pain who …
411		R	T. H. Liao; Q. Leng; A. S. Kehaya	2023	CAN A MULTIDISCIPLINARY VIRTUAL EDUCATIONAL SEMINAR CHANGE RESIDENT PHYSICIAN ATTITUDES AND REFERRAL PRACTICES TO COMPLEMENTARY AND INTEGRATIVE HEALTH?	Journal of General Internal Medicine	SETTING AND PARTICIPANTS: Oregon Health & Science University All Internal Medicine (IM) residents DESCRIPTION: Low back pain (LBP) is common, and its evidencebased management includes complementary and integrative health (CIH) approaches. Some patients, including diverse vulnerable populations, prefer CIH approaches. Considering CIH is necessary for evidenceinformed, patient-centered, culturally …
412		R	P. K. Potukuchi; H. Moradi; F. Park; C. Kaplan; F. Thomas; A. A. Dashputre; K. Sumida; M. Z. Molnar; A. Gaipov; J. D. Gatwood; C. Rhee; E. Streja; K. Kalantar-Zadeh; C. P. Kovesdy	2023	Cannabis Use and Risk of Acute Kidney Injury in Patients with Advanced Chronic Kidney Disease Transitioning to Dialysis	Cannabis and cannabinoid research	Background: The current social and legal landscape is likely to foster the medicinal and recreational use of cannabis. Synthetic cannabinoid use is associated with acute kidney injury (AKI) in case reports; however, the association between natural cannabis use and AKI risk in patients with advanced chronic kidney disease (CKD) is unknown. Materials and Methods: From a nationally representative co…
413		R	E. D. Sears; R. Evans; J. Burns; K. C. Chung; R. A. Hayward; E. A. Kerr	2023	Carpal Tunnel Syndrome as a Test Case for Value Assessment during the Presurgical Period: The Impact of Structure and Processes of Care	Medical Care	Background: Few performance measures assess presurgical value (quality and utilization). Objective(s): Using carpal tunnel syndrome (CTS) as a case study: (1) develop a model to evaluate presurgical quality and utilization and (2) identify opportunities for value improvement. Research Design: A retrospective cohort study utilizing Veterans Affairs (VA) national administrative data. Subjects: Pati…
414		R	E. D. Sears; R. Evans; J. Burns; K. C. Chung; R. A. Hayward; E. A. Kerr	2023	Carpal Tunnel Syndrome as a Test Case for Value Assessment during the Presurgical Period: The Impact of Structure and Processes of Care	Medical Care	Background: Few performance measures assess presurgical value (quality and utilization). Objective(s): Using carpal tunnel syndrome (CTS) as a case study: (1) develop a model to evaluate presurgical quality and utilization and (2) identify opportunities for value improvement. Research Design: A retrospective cohort study utilizing Veterans Affairs (VA) national administrative data. Subjects: Pati…
415		R	C. M. Coldwell; R. Thorsness; K. Tepper; J. S. Evans; S. A. Rovelsky; A. M. Houranieh; J. M. Strymish; L. T. Marrache; S. G. Califano	2023	Centralizing Telehealth Test-to-Treat Through a Regional Clinical Contact Center: A Veterans Health Administration Pilot	Telemedicine journal and e-health : the official journal of the American Telemedicine Association	Background:This project describes a Veterans Health Administration telehealth pilot to facilitate COVID-19 oral antiviral treatment as part of the national test-to-treat (T2T) strategy. The pilot was operationalized for two pilot VA medical centers by the regional clinical contact center (CCC) for a Veteran Integrated Service Network, which offers multiple services through several virtual modalit…
416		R	T. T. Olmos-Ochoa; T. M. Luger; A. Oishi; K. E. Dyer; A. Sumberg; I. Canelo; T. K. Gideonse; A. Cheney; E. M. Yano; A. B. Hamilton	2023	Challenges to Engaging Women Veterans in Quality Improvement From Patient Care to Policy: Women's Health Managers' Perspectives	Womens Health Issues	INTRODUCTION: Patients are uniquely positioned to identify issues and to provide innovative solutions to problems impacting their care. Yet, patient engagement in quality improvement (QI) and health care governance remains limited and underexplored. In the Veterans Health Administration, the work of women's health managers (WHMs) includes engaging women veterans, a numerical minority with unique …
417		R	S. Song; B. R. England; B. Sauer; M. D. George; T. R. Riley; B. Wallace; G. W. Cannon; T. R. Mikuls; J. F. Baker	2023	Changes in Characteristics of Patients Initiating and Discontinuing Advanced Therapies for Rheumatoid Arthritis Following the Release of Safety Data	Arthritis Care and Research	Objective: The objective of this study was to determine the impact of emerging safety data on practice patterns by describing the characteristics of patients initiating and discontinuing advanced therapies for rheumatoid arthritis (RA) before and after January 2021. Method(s): This cohort study evaluated US veterans with RA between April 2019 and September 2022. This period was divided into two 6…
418		R	E. S. Goldsmith; P. J. Hammett; D. B. Nelson; A. M. Kats; B. M. DeRonne; W. Becker; E. E. Krebs; K. H. Seal	2023	Changes In Meaningful Non-Drug Therapy Use Among U.S. Military Veterans Within A Comparative Effectiveness Trial Augmenting Primary Care Management Of Chronic Pain	Journal of Pain	Non-drug therapies (NDTs) are first-line chronic pain treatments. The Veterans' Pain Care Organizational Improvement Comparative Effectiveness (VOICE) trial enrolled veterans with chronic pain prescribed long-term opioid therapy. This secondary analysis assessed changes in participants' meaningful use of NDTs for pain. From October 2017-March 2021, 821 veterans enrolled in VOICE, a pragmatic tria…
419		R	K. Wang; B. T. Fenton; M. Skanderson; A. C. Black; W. C. Becker; E. K. Seng; S. E. Anthony; A. B. Guirguis; H. H. Altalib; A. Kimber; N. Lorenze; J. D. Scholten; G. D. Graham; F. Sandbrink; J. J. Sico	2023	Changes in opioid prescribing in veterans with headache during the COVID-19 pandemic: A regression discontinuity in time analysis	Headache	Objective: To determine changes in opioid prescribing among veterans with headaches during the coronavirus disease of 2019 (COVID-19) pandemic by comparing the stay-at-home phase (March 15 to May 30, 2020) and the reopening phase (May 31 to December 31, 2020). Background(s): Opioid prescribing for chronic pain has declined substantially since 2016; however, changes in opioid prescribing during th…
420		R	H. Ma; P. Gupta	2023	Characteristics and Outcomes of Lymphoid Malignancies in Veterans Exposed to Burn Pits	Blood	Introduction Military personnel were deployed to the Middle East for the Persian Gulf War (8/1990-7/1991), Operation Enduring Freedom (10/2001-12/2014), and Operation Iraqi Freedom (3/2003-11/2011), where they were exposed to environmental hazards including geological dust chemical smoke from burn pits, and heavy metal condensates 1. Burn pits are open-air fires that are used to dispose of food, …
421		R	C. D. Cawood; D. C. Bennett; R. K. Lusk; A. N. S. Lass; N. M. Christ; L. E. Sholander; M. B. Sexton	2023	Characteristics associated with non-suicidal self-injury among veterans seeking military sexual trauma-related mental healthcare	JOURNAL OF PSYCHIATRIC RESEARCH	Military sexual trauma (MST) is a serious issue among Veterans; it is associated with increased rates of post-traumatic stress disorder (PTSD) and nonsuicidal self-injury (NSSI), both of which are correlated with poorer mental health outcomes, including increased suicide risk. Additional insight into the characteristics associated with NSSI among Veterans with MST can help identify individuals at…
422		R	M. E. Vanneman; M. H. Samore; T. Zheng; W. B. P. Pettey; A. Fagerlin; A. H. S. Harris	2023	Choosing Veterans Affairs: Determinants of post-9/11 Veterans' enrollment in Veterans Affairs health care	MEDICINE
423		R	K. Graham-Young	2023	Christian U.S. Army female combat veterans diagnosed with PTSD experiencing a moral injury of war	Dissertation Abstracts International: Section B: The Sciences and Engineering	Warzone exposure potentially impacts the mental and physical health of veterans who receive a diagnosis of PTSD. There is limited research addressing the adjustments of the potentially morally injurious event(s) (PMIEs) experienced by Christian U.S. Army female combat veterans diagnosed with PTSD who returned home from Iraq and Afghanistan warzones post - 9/11. To better understand the impact of …
424		R	D. D. Tran; J. P. Davis; J. S. Tucker; J. B. Bricker; D. S. Lee; R. E. Fitzke; E. R. Pedersen	2023	Cigarette Smoking and Depression Among U.S. Veterans: Longitudinal Associations With Posttraumatic Stress Disorder	Nicotine and Tobacco Research	Introduction: Cigarette smoking and depression are associated with morbidity and mortality. Among veterans, approximately 22% are current smokers and 11%-15% have been diagnosed with depression. Although prior research suggests a strong association between smoking and depression among veterans, little research has examined trajectories of smoking and depressive symptoms and their correlates over …
425		R	W. T. Garvey; M. Cheng; A. Ramasamy; B. G. Smolarz; S. Park; N. Kumar; N. Kim; M. DerSarkissian; R. H. Bhak; M. S. Duh; M. Wu; S. Hansen; Y. Young-Xu	2023	Clinical and Cost Benefits of Anti-Obesity Medication for US Veterans Participating in the MOVE! Weight Management Program	Popul Health Manag	Abstract This study investigated the clinical and economic impact of anti-obesity medications (AOMs; orlistat, liraglutide, phentermine/topiramate extended-release [ER], naltrexone ER/bupropion ER) among United States Veterans with obesity participating in Motivating Overweight/Obese Veterans Everywhere! (MOVE!), a government-initiated weight management program. The study population was identifie…
426		R	L. E. Watkins; S. C. Patton; K. Drexler; S. A. M. Rauch; B. O. Rothbaum	2023	Clinical Effectiveness of an Intensive Outpatient Program for Integrated Treatment of Comorbid Substance Abuse and Mental Health Disorders	Cognitive and Behavioral Practice	Comorbid substance use disorders (SUDs) and mental health disorders are a pervasive problem among post-9/11 veterans and service members. Treatment of SUD and comorbid disorders has historically occurred separately and sequentially, and when treated concurrently has been primarily done in a weekly outpatient setting, which has high rates of dropout. The current study describes an integrated 2-wee…
427		R	E. R. Locke; R. M. Thomas; T. L. Simpson; J. C. Fortney; C. Battaglia; R. B. Trivedi; J. Gylys-Colwell; E. R. Swenson; J. D. Edelman; V. S. Fan	2023	Cognitive and Emotional Responses to COPD Exacerbations and Patterns of Care Seeking	Annals of the American Thoracic Society	RATIONALE: Cognitive and emotional responses associated with care seeking for COPD exacerbations are not well understood. OBJECTIVE(S): We sought to define care seeking profiles based on whether and when US Veterans seek care for COPD exacerbations and compare cognitive and emotional responses to exacerbation symptoms across the profiles. METHOD(S): This study analyzes data from a 1-year prospect…
428		R	P. Perumalswami; M. Jayaram; B. L. Cornwell; A. A. Patel; S. Liangpunsakul; B. R. Szymanski; B. Mahoney; H. McCurdy; A. Marshall; D. Oslin; J. F. McCarthy; I. R. Katz	2023	COLLABORATIVE CARE FOR ALCOHOL-ASSOCIATED LIVER DISEASE: INTEGRATION OF A BEHAVIORAL HEALTH PROVIDER INTO A HEPATOLOGY CLINIC	Hepatology	Background: The hepatology visit is an important engagement opportunity for alcohol-related care in patients with alcohol-associated liver disease (ALD). The Veterans Health Administration (VHA) has initiated a pilot program to integrate a behavioral health provider (BHP) into liver clinics at designated facilities. Quality improvement analyses will assess its impact on alcohol use disorder (AUD)…
429		R	H. Gao; C. D. Kirkendall; M. J. Kinney; A. M. Preston; M. D. Reddix	2023	Color Vision Testing, Standards, and Visual Performance of the US Military	MILITARY MEDICINE	Introduction Color vision deficiency (CVD) is a disqualifying condition for military special duty occupations. Color vision testing and standards vary slightly among the U.S. military branches. Paper-based pseudoisochromatic plates (PIPs) remain a screening tool. Computer-based color vision tests (CVTs), i.e., the Cone Contrast Test (CCT), the Colour Assessment and Diagnosis (CAD) test, and the W…
430		R	L. C. Nichols	2023	Combatting female veteran homelessness	Dissertation Abstracts International Section A: Humanities and Social Sciences	Female veterans of the United States (U.S.) military are at a higher risk of becoming homeless than all other demographic groups and are the fastest growing segment of the homeless veteran population. Compared to male counterparts, female veterans are at higher risk of homelessness due to increased incidence of adverse childhood events and low social support upon returning to civilian life after …
431		R	M. S. Matthias; J. K. Daggy; M. J. Bair; D. J. Burgess; J. Eliacin; K. L. Rand; L. J. Myers; M. Salyers; A. Hirsh	2023	COMMUNICATION AND ACTIVATION IN PAIN TO ENHANCE RELATIONSHIPS AND TREAT PAIN WITH EQUITY (COOPERATE): A RANDOMIZED CLINICAL TRIAL	Journal of General Internal Medicine	BACKGROUND: Chronic pain affects tens of millions of Americans and is a leading cause of disability. Racial disparities in pain treatment have been extensively documented, and Black patients exhibit lower levels of patient activation-having the knowledge, confidence, and skills to self-manage-than White patients. Lower patient activation leads to less effective clinical communication (e.g., shari…
432		R	P. B. Pedreira; E. A. Walsh; R. Leite; D. Wallace; W. Wohlgemuth	2023	COMORBID INSOMNIA AND SLEEP APNEA INFLUENCE SOCIAL FUNCTIONING: VARIATION BY PTSD DIAGNOSIS	Psychosomatic Medicine	Background: Trauma-exposed Veterans often present with posttraumatic stress disorder (PTSD), obstructive sleep apnea (OSA), and insomnia, which can significantly impair their ability to participate in social roles and activities. These conditions are independently associated with decreased social functioning but it is unclear if they have a combined impact when they are experienced comorbidly. So…
433		R	E. E. Krebs; W. Becker; D. Nelson; A. Kats; P. Hammett; B. DeRonne; S. Nugent; A. C. Jensen; K. H. Seal	2023	COMPARATIVE EFFECTIVENESS OF CARE MODELS TO IMPROVE PAIN AND REDUCE OPIOIDS AMONG VA PRIMARY CARE PATIENTS ON LONG-TERM OPIOID THERAPY: A PRAGMATIC RANDOMIZED TRIAL	Journal of General Internal Medicine	BACKGROUND: Patients prescribed long-term opioid therapy (LTOT) are at risk for unrelieved pain, poor quality of life, and serious adverse events. Guidelines recommend multimodal pain care and shared decision- making about opioid dose reduction, but primary care resources are often insufficient. The Veterans' Pain are Organizational Improvement Comparative Effectiveness (VOICE) trial tested two c…
434		R	K. H. Seal; P. Hammett; W. Becker; E. S. Goldsmith; D. Nelson; A. Kats; A. C. Jensen; B. DeRonne; E. E. Krebs	2023	COMPARATIVE EFFECTIVENESS TRIAL OF INTERDISCIPLINARY APPROACHES TO PAIN CARE: IMPACT ON CHANGE IN USE OF NON-DRUG THERAPIES IN VA PATIENTS WITH CHRONIC PAIN PRESCRIBED LONGTERM OPIOID THERAPY	Journal of General Internal Medicine	BACKGROUND: Non-drug therapies (NDTs) are recommended as first-line treatment for chronic pain. Evidence is limited for approaches to increase uptake of NDTs for pain. The Veterans' Pain Care Organizational Improvement Comparative Effectiveness (VOICE) trial compared two pain care models in veterans with chronic pain prescribed long-term opioid therapy (LTOT). This secondary analysis compared the…
435		R	A. Hamiduzzaman; R. Wu; V. Murray; K. Kalantar-Zadeh; E. Streja; J. Sy	2023	Comparing the Fried frailty phenotype versus the Veterans Affairs frailty index among dialysis dependent patients	Hemodialysis International	Introduction: Frailty in dialysis patients is a modifiable disease state which can increase mortality if left untreated but remains underdiagnosed as frailty evaluations can be arduous or time consuming. We evaluate the agreement between a clinical frailty construct (Fried frailty phenotype, FFP) against and an electronic health record-based Veterans Affairs Frailty Index (VAFI) and their associa…
436		R	K. Schwanz; D. Balser; A. Senk; M. Crosby; W. Schuerger; L. Walters; C. Wheelock	2023	Comparison of Comfort and Patient Preference of Common and a Novel Ultrasound-Guided Carpal Tunnel I	Clinical Journal of Sport Medicine	Purpose: Ultrasound-guided carpal tunnel injections require patients to hold positions exposing the volar wrist, which can cause discomfort. Intra-procedure position adjustment increases the risk of structure injury and prolongs the intervention. This study aimed to compare discomfort among 3 positions. Method(s): A cohort of 30 ambulatory Veterans referred for EMG evaluation of carpal tunnel syn…
437		R	K. R. Riggs; A. DeRussy; A. Jones; A. Hoge; S. K. Holmes; J. S. Richman; A. E. Montgomery; L. Gelberg; A. J. Gordon; S. Kertesz	2023	COMPARISON OF CONTINUITY AND CARE UTILIZATION PATTERNS FOR HOMELESS- EXPERIENCED VETERANS USING TAILORED PRIMARY CARE VERSUS MAINSTREAM CLINICS	Journal of General Internal Medicine	BACKGROUND: Continuity is a key aspect of high-quality of primary care (PC). Vulnerable populations, including those with a history of homelessness, often have the most fragmented care despite having even more to gain from higher PC continuity. Some Veterans Administration (VA) clinics have PC clinics tailored for Veterans with homeless experience (VHE), termed Homeless-Patient Aligned Care Teams…
438		R	M. G. Luzuriaga; M. Lieberman; M. A. R; S. Casula; V. Lagari-Libhaber; S. Messinger; H. Li; B. Miranda; D. A. Baidal; E. B. Mizrachi; G. Iacobellis; R. Garg; F. Vendrame	2023	Comparison of Glycemic Control Between In-Person and Virtual Diabetes Consults in Hospitalized Patients With Diabetes	Journal of Diabetes Science and Technology	Background: There is limited evidence that the diabetes in-person consult in hospitalized patients can be replaced by a virtual consult. During COVID-19 pandemic, the diabetes in-person consult service at the University of Miami and Miami Veterans Affairs Healthcare System transitioned to a virtual model. The aim of this study was to assess the impact of telemedicine on glycemic control after thi…
439		R	S. Ramanathan; C. T. Evans; R. C. Hershow; G. S. Calip; S. Rowan; C. Hubbard; K. J. Suda	2023	Comparison of guideline concordant antibiotic prophylaxis in Veterans Affairs and non-Veterans Affairs dental settings among those with cardiac conditions or prosthetic joints	BMC Infect Dis	BACKGROUND: No research has been conducted to assess whether antibiotic prophylaxis prescribing differs by dental setting. Therefore, the goal of this study was to compare the prescribing of antibiotic prophylaxis in Veterans Affairs (VA) and non-Veterans Affairs settings. METHODS: This was a retrospective study of veteran and non-veteran dental patients with cardiac conditions or prosthetic join…
440		R	D. Sun; G. Rakesh; C. C. Haswell; M. W. Logue; X. Wang; P. M. Thompson; R. A. Morey	2023	Comparison of Methods: for Site Harmonization Using PTSD as a Test Case	Biological Psychiatry	Background: The findings based on datasets aggregated from multiple sites may be biased by site-specific profiles in the demographic and clinical characteristics of subjects, as well as the acquisition protocols. There are four commonly used methods to harmonize data from different sources: (1) linear mixed-effects model (LME) that models site-specific random intercepts (LME-INT), (2) LME that mo…
441		R	E. Shannon; T. P. Haderlein; W. N. Steers; M. S. Wong; D. L. Washington	2023	COMPARISON OF RACIAL AND ETHNIC DISPARITIES IN COVID-19 MORTALITY BETWEEN NATIONAL VA AND US POPULATIONS	Journal of General Internal Medicine	BACKGROUND: In the US, racial and ethnic disparities in COVID- 19 outcomes have been attributed to structural racism resulting in inadequate healthcare access, more vulnerable social conditions, and more severe underlying comorbidities in minoritized racial and ethnic groups (e.g., Black and Hispanic) compared with non-Hispanic White individuals. The Veterans Health Administration (VA), the natio…
442		R	B. McMahon; C. Guindalini; R. Mellor	2023	Computerised health interventions targeting Australian veterans and their families: A scoping review	Health promotion journal of Australia : official journal of Australian Association of Health Promotion Professionals	ISSUE ADDRESSED: Australian veterans suffer higher rates of both mental and physical health conditions than civilians, yet many do not seek treatment. Computerised Interventions (CIs) may provide an alternative approach to management, which can overcome some barriers to treatment uptake. We aim to evaluate the scope and quality of CIs designed specifically for Australian veterans and their famili…
443		R	N. A. Rattray; M. Flanagan; A. Mann; L. Danson; D. A.-N; D. Natividad; K. Spontak; G. True	2023	Conceptualizing care partners' burden, stress, and support for reintegrating Veterans: a mixed methods study	Frontiers in public health	Background: People who support Veterans as they transition from their military service into civilian life may be at an increased risk of psychological distress. Existing studies focus primarily on paid family caregivers, but few studies include spouses and informal non-family care partners." We sought to identify key challenges faced by care partners of Veterans with invisible injuries. Method(s)…
444		R	G. J. Kwiecien; E. Ohliger; M. Chughtai; G. Strnad; W. H. Seitz	2023	Concomitant Total Shoulder Arthroplasty and Ipsilateral Carpal Tunnel Release: Is It Safe?	Journal of Hand Surgery	Purpose: Symptomatic carpal tunnel syndrome in patients with advanced ipsilateral glenohumeral arthritis requiring total shoulder arthroplasty (TSA) may be easily overlooked. Even when diagnosed beforehand, most upper extremity surgeons have historically chosen to perform TSA and carpal tunnel release (CTR) separately. We hypothesized that combined single-stage TSA and CTR is feasible and yields …
445		R	A. Sonnenberg; H. T. Duong; D. J. McCarty; H. B. El-Serag	2023	Concurrence of inflammatory bowel disease with multiple sclerosis or Hodgkin lymphoma	European Journal of Gastroenterology and Hepatology	Background and aims Epidemiologic evidence suggests that Hodgkin lymphoma (HL) and multiple sclerosis (MS) share a common set of risk factors with Crohn's disease (CD) and ulcerative colitis (UC). It was hypothesized that such shared risk factors would lead to clustering of the 4 diagnoses in the same patients. Methods All patients with HL, MS, CD, or UC were identified in the veterans population…
446		R	R. O'Hanlon; C. Mackintosh; H. Holmes; R. Meek	2023	Conducting ethnographic research in male-dominated environments: Reflections of a(n) (emotional) female researcher	QUALITATIVE RESEARCH
447		R	C. DuMontier; R. Hennis; C. Yilidirim; B. J. Seligman; F. V. C; B. L. Lubinski; S. M. Sison; M. Dharne; D. H. Kim; A. W. Schwartz; J. A. Driver; N. R. Fillmore; A. R. Orkaby	2023	Construct validity of the electronic Veterans Affairs Frailty Index against clinician frailty assessment	Journal of the American Geriatrics Society	Background: Electronic frailty indices (eFIs) can expand measurement of frailty in research and practice and have demonstrated predictive validity in associations with clinical outcomes. However, their construct validity is less well studied. We aimed to assess the construct validity of the VA-FI, an eFI developed for use in the U.S. Veterans Affairs Healthcare System. Method(s): Veterans who und…
448		R	S. A. Swat; A. Hebbe; M. E. Plomondon; K. E. Park; R. S. Bricker; S. W. Waldo; J. A. Valle	2023	Contemporary Management Before Chronic Total Occlusion Percutaneous Coronary Interventions: Insights From the Veterans Affairs Clinical Assessment, Reporting, and Tracking Program	Circulation. Cardiovascular quality and outcomes	BACKGROUND: Guidelines recommend maximal antianginal medical therapy before attempted coronary artery chronic total occlusion (CTO) percutaneous coronary intervention (PCI). The degree to which this occurs in contemporary practice is unknown. We aimed to characterize the frequency and variability of preprocedural use of antianginal therapy and stress testing within 3 months before PCI of CTO (CTO…
449		R	S. A. Swat; A. Hebbe; M. E. Plomondon; K. E. Park; R. S. Bricker; S. W. Waldo; J. A. Valle	2023	Contemporary Management before Chronic Total Occlusion Percutaneous Coronary Interventions: Insights from the Veterans Affairs Clinical Assessment, Reporting, and Tracking Program	Circulation: Cardiovascular Quality and Outcomes	Background: Guidelines recommend maximal antianginal medical therapy before attempted coronary artery chronic total occlusion (CTO) percutaneous coronary intervention (PCI). The degree to which this occurs in contemporary practice is unknown. We aimed to characterize the frequency and variability of preprocedural use of antianginal therapy and stress testing within 3 months before PCI of CTO (CTO…
450		R	E. J. Edelman; J. Dziura; Y. Deng; D. DePhilippis; L. M. Fucito; T. Ferguson; R. Bedimo; S. Brown; V. C. Marconi; M. B. Goetz; M. C. Rodriguez-Barradas; M. S. Simberkoff; P. E. Molina; A. C. Weintrob; S. A. Maisto; M. Paris; A. C. Justice; K. J. Bryant; D. A. Fiellin	2023	Contingency management with stepped care for unhealthy alcohol use among individuals with HIV: Protocol for a randomized controlled trial	Contemporary Clinical Trials	Background: Although unhealthy alcohol use is associated with increased morbidity and mortality among people with HIV (PWH), many are ambivalent about engaging in treatment and experience variable responses to treatment. We describe the rationale, aims, and study design for the Financial Incentives, Randomization, with Stepped Treatment (FIRST) Trial, a multi-site randomized controlled efficacy t…
451		R	B. H. Han; J. Bronson; L. Washington; M. Yu; K. Kelton; J. Tsai; A. K. Finlay	2023	Co-occurring Medical Multimorbidity, Mental Illness, and Substance Use Disorders Among Older Criminal Legal System-Involved Veterans	Medical Care	Background: Older veterans involved in the criminal legal system (CLS) may have patterns of multimorbidity that place them at risk for poor health outcomes. Objective(s): To estimate the prevalence of medical multimorbidity (>=2 chronic medical diseases), substance use disorders (SUDs), and mental illness among CLS-involved veterans aged 50 and older. Research Design: Using Veterans Health Admini…
452		R	Anonymous	2023	Correction to Rauch et al. (2021)	Psychological services	Reports an error in An intensive outpatient program with prolonged exposure for veterans with posttraumatic stress disorder: Retention, predictors, and patterns of change" by Sheila A. M. Rauch, Carly W. Yasinski, Loren M. Post, Tanja Jovanovic, Seth Norrholm, Andrew M. Sherrill, Vasiliki Michopoulos, Jessica L. Maples-Keller, Kathryn Black, Liza Zwiebach, Boadie W. Dunlop, Laura Loucks, Brittany…
453		R	N. Korem; Z. Ben-Zion; T. R. Spiller; O. A. Duek; I. Harpaz-Rotem; R. H. Pietrzak	2023	Correlates of avoidance coping in trauma-exposed U.S. military veterans: Results from the National Health and Resilience in Veterans Study	Journal of Affective Disorders	Avoidant coping strategies, which involve cognitions and behaviors aimed to avoid dealing with stressful experiences, are associated with adverse long-term mental and physical health outcomes. In response to traumatic events, these strategies can be maladaptive as they may interfere with the adaptive integration of traumatic events into consolidated memories. Using data from a nationally represen…
454		R	T. B. Bigdeli; P. B. Barr; N. Rajeevan; D. P. Graham; Y. Li; J. L. Meyers; B. R. Gorman; R. E. Peterson; F. Sayward; K. Radhakrishnan; S. Natarajan; D. A. Nielsen; A. V. Wilkinson; A. K. Malhotra; H. Zhao; M. Brophy; Y. Shi; T. J. O'Leary; T. Gleason; R. Przygodzki; S. Pyarajan; S. Muralidhar; J. M. Gaziano; G. D. Huang; J. Concato; L. J. Siever; L. E. DeLisi; N. A. Kimbrel; J. C. Beckham; A. C. …	2023	Correlates of suicidal behaviors and genetic risk among United States veterans with schizophrenia or bipolar I disorder	medRxiv	Objective: Persons diagnosed with schizophrenia (SCZ) or bipolar I disorder (BPI) are at high risk for self-injurious behavior, suicidal ideation, and suicidal behaviors (SB). Characterizing associations between diagnosed mental and physical health problems, prior pharmacological treatments, and aggregate genetic factors has potential to inform risk stratification and mitigation strategies. Metho…
455		R	F. Kanwal; R. Nelson; Y. Liu; J. R. Kramer; R. Hernaez; G. T. Cholankeril; D. L. Smith; Y. Cao; S. M. Asch	2023	COST OF CARE FOR PATIENTS WITH CIRRHOSIS	Gastroenterology	BACKGROUNDCirrhosis of the liver is a common condition. Yet, there are limited longitudinal data on the cost of treating patients with cirrhosis. Previous studies were limited by their focus on hospitalized patients or those at the end-of-life, leaving a gap in understanding the long-term costs associated with managing patients with cirrhosis across the full spectrum of their illness. METHODS We …
456		R	N. W. Bowersox; J. Browne; P. P. Grau; S. L. Merrill; T. P. Haderlein; M. D. Llorente; D. L. Washington	2023	COVID-19 mortality among veterans with serious mental illness in the veterans health administration	Journal of Psychiatric Research	Objective: Persons with serious mental illness (SMI: schizophrenia-spectrum disorders, bipolar disorder) experience increased risk of mortality after contracting COVID-19 based on the results of several international evaluations. However, information about COVID-19 mortality risk among patients with SMI in the Veterans Health Administration (VHA) has been limited, precluding identification of pro…
457		R	S. Prasad; M. Yin; J. A. Lynch; C. J. Madison; D. R. Friedman; M. W. Schoen	2023	Daratumumab Combinations in US Veterans: Patient Characteristics and Outcomes	Blood	Background: Daratumumab is an anti-CD38 antibody with efficacy both in relapsed and newly diagnosed multiple myeloma (NDMM).Clinical trials evaluating daratumumab have demonstrated improved outcomes when combined with lenalidomide (DRd) or bortezomib (DVd) and with dexamethasone, as well as using all four drugs (D-VRd). We evaluated characteristics and outcomes of veterans treated with daratumuma…
458		R	L. S. Katz	2023	Delivering brief warrior renew over video teleconferencing to women veterans with military sexual trauma: A pragmatic trial	Psychol Serv	This program evaluation examines effectiveness and acceptability of an eight-session brief warrior renew treatment protocol, modified and delivered over video teleconferencing to women veterans who have experienced military sexual trauma. Due to social distancing to prevent the spread of coronavirus disease 2019 (COVID-19), there was a need to adapt and develop a virtual protocol for warrior rene…
459		R	S. L. Feder; L. Han; E. A. Abel; Y. Zhan; K. Akgun; T. Fried; M. Ersek; N. Redeker	2023	Delivery Characteristics for Facilities with High-Reach Specialist Palliative Care for Persons with Advanced Heart Failure: What Matters? (Sci222)	Journal of Pain and Symptom Management	Outcomes: 1. Evaluate the use and value of casemix adjustment analytic methods to determine facility rates (reach) of specialist palliative care 2. Analyze and discuss factors associated with facility-level high specialist palliative care reach among persons with advanced heart failure Background: Specialist palliative care (SPC) remains underutilized among persons with advanced heart failure (aH…
460		R	N. Ganesh; S. Sun; A. Feder; H. Galfalvy; R. Yehuda; L. Byma; F. Haghighi	2023	Delivery of Telehealth Complementary and Integrated Health Interventions Improves Mental Health and Overall Wellness to Broaden Veterans' Access to Care	Journal of Integrative and Complementary Medicine	Background: Complementary and integrative health (CIH) interventions show promise in improving overall wellness and engaging Veterans at risk of suicide. Method(s): An intensive 4-week telehealth CIH intervention programming was delivered motivated by the COVID-19 pandemic, and outcomes were measured pre-post program completion. Result(s): With 93% program completion (121 Veterans), significant r…
461		R	K. Tenso; S. Pizer; S. Palani	2023	Delivery system emergency department capacity and its effect on nonsystem service utilization	Acad Emerg Med	BACKGROUND: Emergency department (ED) use is often seen as a source of excess health care spending, prompting managers to limit ED capacity in their health systems. However, if limited ED capacity in a delivery system leads patients to seek emergency care elsewhere, then health care quality and efficient management may be compromised within the system. OBJECTIVE: The objective of this study was t…
462		R	C. S. Dintica; A. Bahorik; F. Xia; A. Kind; K. Yaffe	2023	Dementia Risk and Disadvantaged Neighborhoods	JAMA Neurol	IMPORTANCE: Residence in a disadvantaged neighborhood may be associated with an increased risk for cognitive impairment and dementia but is understudied in nationally representative populations. OBJECTIVE: To investigate the association between the Area Deprivation Index (ADI) and dementia. DESIGN, SETTING, AND PARTICIPANTS: Retrospective cohort study within the US Veterans Health Administration …
463		R	G. Kaur; A. Sannareddy; A. Perkins; H. Yang; S. Egbuonu; A. Khan; A. Afrough; A. Kansagra; L. D. Anderson; C. Alvarez	2023	Demographic Characteristics and Treatment Patterns in Veterans with Multiple Myeloma: A Comprehensive Analysis from the Veterans Affairs Database (2000-2020)	Blood	BACKGROUND: Multiple Myeloma (MM) is the 2nd most common hematologic malignancy, accounting for 32,270 new cases diagnosed in the United States each year with over 12,830 deaths and a 57% overall 5 -year survival rate. Increased incidence is seen in patients aged >60, African American (AA) race and Male population. Despite significant advancements in therapies with novel agents and immunotherapy,…
464		R	A. L. Matteson	2023	Describing participation in veteran peer support: A secondary analysis of women veterans' experiences	Dissertation Abstracts International Section A: Humanities and Social Sciences	This research explores peer support described by women who have served in the United States Armed Forces. Women military veterans are a growing subpopulation with unique experiences and challenges as women who have served in a male-dominated warrior culture. Understanding women veterans' experiences and how they view peer support will help improve their mental health and well-being. Research ques…
465		R	V. A. Smith; T. S. Z. Berkowitz; P. Hebert; E. S. Wong; M. Niederhausen; J. A. Pura; K. Berry; P. Green; A. Korpak; A. Fox; A. Baraff; A. Hickok; T. A. Shahoumian; A. S. B. Bohnert; D. M. Hynes; E. J. Boyko; G. N. Ioannou; T. J. Iwashyna; C. B. Bowling; A. M. O'Hare; M. L. Maciejewski	2023	Design and analysis of outcomes following SARS-CoV-2 infection in veterans	BMC Med Res Methodol	BACKGROUND: Understanding how SARS-CoV-2 infection impacts long-term patient outcomes requires identification of comparable persons with and without infection. We report the design and implementation of a matching strategy employed by the Department of Veterans Affairs' (VA) COVID-19 Observational Research Collaboratory (CORC) to develop comparable cohorts of SARS-CoV-2 infected and uninfected pe…
466		R	E. E. Krebs; W. C. Becker; D. Nelson; B. M. DeRonne; S. Nugent; A. C. Jensen; E. C. Amundson; J. K. Manuel; B. Borsari; A. M. Kats; K. H. Seal	2023	Design, methods, and recruitment outcomes of the Veterans' pain care organizational improvement comparative effectiveness (VOICE) study	CONTEMPORARY CLINICAL TRIALS	The Veterans' Pain Care Organizational Improvement Comparative Effectiveness (VOICE) study is a 12-month pragmatic randomized comparative effectiveness trial conducted at ten United States Veterans Affairs (VA) health care sites. The overall goal was to test interventions to improve pain while reducing opioid use among VA patients with moderate-severe chronic pain despite treatment with long-term…
467		R	E. E. Krebs; W. C. Becker; D. Nelson; B. M. DeRonne; S. Nugent; A. C. Jensen; E. C. Amundson; J. K. Manuel; B. Borsari; A. M. Kats; K. H. Seal	2023	Design, methods, and recruitment outcomes of the Veterans' Pain Care Organizational Improvement Comparative Effectiveness (VOICE) study	Contemp Clin Trials	The Veterans' Pain Care Organizational Improvement Comparative Effectiveness (VOICE) study is a 12-month pragmatic randomized comparative effectiveness trial conducted at ten United States Veterans Affairs (VA) health care sites. The overall goal was to test interventions to improve pain while reducing opioid use among VA patients with moderate-severe chronic pain despite treatment with long-term…
468		R	M. A. C. E; A. Singh	2023	Designing a New Behavioral Reporting Tool for Long-Term- Care-Residents with Dementia	Journal of the American Geriatrics Society	Background. Behavioral and psychological symptoms of dementia (BPSD) develop in up to 90% of dementia patients. There is no gold standard for assessing BPSD in long-term care. We aimed to develop a new behavioral reporting tool for LTC. Methods. Phase 1- Needs assessment: Reviewed behavioral logs from the Long Island State Veterans Home (New York) for 4 months to determine the most common symptom…
469		R	E. J. Weinstein; L. R. V; A. Stephens-Shields; C. Newcomb; R. Silibovsky; C. Nelson; J. O'Donnell; L. Glaser; E. Hsieh; J. Hanberg; K. Akgun; J. Tate; J. King	2023	Determinants of Prosthetic Joint Infection According to Time Following Total Knee Arthroplasty: A Retrospective Cohort Study Among US Veterans	Open Forum Infectious Diseases	Background. Despite the clinical impact of prosthetic joint infections (PJIs), the factors associated with these infections remain unclear. We sought to determine patient and surgical determinants of PJIs occurring <= 3 months (early period), > 3 and <= 12 months (delayed period), and > 12 months (late period) after primary total knee arthroplasty (TKA). Methods. We conducted a retrospective stud…
470		R	J. Razjouyan; M. J. Horstman; A. R. Orkaby; S. S. Virani; O. Intrator; P. Goyal; C. I. Amos; A. D. Naik	2023	Developing a Parsimonious Frailty Index for Older, Multimorbid Adults With Heart Failure Using Machine	AMERICAN JOURNAL OF CARDIOLOGY	Frailty is associated with adverse outcomes in heart failure (HF). A parsimonious frailty index (FI) that predicts outcomes of older, multimorbid patients with HF could be a useful resource for clinicians. A retrospective study of veterans hospitalized from October 2015 to October 2018 with HF, aged >= 50 years, and discharged home developed a 10-item parsimonious FI using machine learning from d…
471		R	J. M. Whealin; J. J. Saleem; B. Vetter; J. Roth; J. Herout	2023	Development and cross-sectional evaluation of a text message protocol to support mental health well-being	Psychol Serv	Coping with stressors related to the coronavirus disease (COVID) pandemic has caused major mental health challenges. Text message interventions are identified as helpful for promoting health behavior self-management. Drawing from cognitive-behavioral theory (CBT), U.S. Veterans Health Administration staff developed a 20-week automated text messaging protocol called Coping During COVID" to support…
472		R	E. B. Carlson; P. A. Palmieri; D. Vogt; K. Macia; S. E. Lindley	2023	Development and cross-validation of a veterans mental health risk factor screen	PLoS ONE	Background VA primary care patients are routinely screened for current symptoms of PTSD, depression, and alcohol disorders, but many who screen positive do not engage in care. In addition to stigma about mental disorders and a high value on autonomy, some veterans may not seek care because of uncertainty about whether they need treatment to recover. A screen for mental health risk could provide a…
473		R	B. Sullivan; H. Gilles; L. Knauf; M. Fuchs; S. Choi; J. Moore; A. Gawron; K. Greer; J. Dominitz	2023	DEVELOPMENT AND IMPLEMENTATION OF A CLINICAL DECISION SUPPORT TOOL TO IMPROVE ADHERENCE TO COLONOSCOPY FOLLOW-UP GUIDELINES	Gastrointestinal Endoscopy	Institutions: Durham Veterans Affairs Health Care System, USA; Department of Medicine, Duke University, USA; Central Virginia VA Health Care System, USA; VA Salt Lake City Health Care System, USA; Department of Medicine, University of Utah, USA; Louis Stokes VA Medical Center, USA; Department of Medicine, Case Western Reserve University, USA; VA Puget Sound Health Care System, USA; Department of …
474		R	M. Romaniuk; G. Fisher; M. Sunderland; P. J. Batterham	2023	Development and psychometric evaluation of the mental readiness for military transition scale (MT-Ready)	BMC Psychiatry	Background: The transition to civilian life following separation from military service is associated with increased risk of mental health disorders, suicide, and poor adjustment. No measure currently enables pre-separation screening to assess mental readiness for transition and identify personnel most at risk of poor outcomes. The Mental Readiness for Military Transition Scale (MT-Ready) was deve…
475		R	E. E. Low; R. Yadlapati; L. Liu; R. Bustamante; S. Gupta	2023	Development and Validation of a National US Achalasia Cohort: The Veterans Affairs Achalasia Cohort (VA-AC)	Clinical Gastroenterology and Hepatology	Background & Aims: Achalasia is an esophageal motility disorder associated with significant morbidity, yet achalasia-associated risk factors and outcomes are not well-characterized. Our aim was to establish a national cohort of individuals with achalasia, utilizing Veterans Health Administration (VHA) data. Method(s): We iteratively developed combinations of International Classification of Diseas…
476		R	M. A. Adams; E. A. Kerr; J. A. Dominitz; Y. Gao; N. Yankey; F. P. May; J. Mafi; S. D. Saini	2023	Development and validation of a new ICD-10-based screening colonoscopy overuse measure in a large integrated healthcare system: A retrospective observational study	BMJ Quality and Safety	Background Low-value use of screening colonoscopy is wasteful and potentially harmful to patients. Decreasing low-value colonoscopy prevents procedural complications, saves patient time and reduces patient discomfort, and can improve access by reducing procedural demand. The objective of this study was to develop and validate an electronic measure of screening colonoscopy overuse using Internatio…
477		R	T. Peltzman; J. Park; B. Shiner	2023	Development and validation of a prognostic index for mental health and substance use disorder burden	General Hospital Psychiatry	Objective: To develop an accessible index which quantifies MHSUD burden among patients of Veterans Affairs hospitals. Method(s): We used 21 disorder categories provided by the diagnostic and statistical manual (DSM) to characterize diagnoses among primary care (PC) patients. For each patient, we generated counts of unique disorder categories present during the PC encounter or in the year prior. W…
478		R	N. B. Merchant; J. O'Neal; J. S. Murray	2023	Development of a Safety Awards Program at a Veterans Affairs Health Care System: A Quality Improvement Initiative	Journal of Clinical Outcomes Management	Objective: Promoting a culture of safety is a critical component of improving health care quality. Recognizing staff who stop the line for safety can positively impact the growth of a culture of safety. The purpose of this initiative was to demonstrate to staff the importance of speaking up for safety and being acknowledged for doing so. Method(s): Following a review of the literature on safety a…
479		R	V. S. Fan; E. R. Locke; T. Simpson; C. Battaglia; J. Fortney; P. Hebert; R. B. Trivedi; J. D. Edelman; E. R. Swenson; D. E. Reed	2023	Development of a Stoicism and Cautiousness Questionnaire for COPD and Its Associations With Care-seeking, Social Support and Psychological Symptoms	American Journal of Respiratory and Critical Care Medicine	Objectives: Stoicism is a coping behavior associated with under-reporting of symptoms and decreased careseeking for symptoms of pain and mental health concerns. Stoicism and cautiousness may be important characteristics that influence care seeking in individuals with chronic obstructive pulmonary disease (COPD). While qualitative work has identified characteristics of stoicism in COPD, there is n…
480		R	A. H. Farkas; J. Kibicho; F. Ndakuya-Fitzgerald; Q. Mu	2023	Development of the Ready to Care Survey for VA Women's Health Primary Care Provider	Journal of general internal medicine	INTRODUCTION: Women Veterans are at increased risk for poor pregnancy outcomes and are increasingly using Veteran Affairs (VA) for maternity benefits. VA Women's Health Primary Care Providers (WH-PCPs) are well positioned to improve maternal outcomes for women Veterans, yet little is understood about their experience and comfort with perinatal care. The objective of this study was to develop and …
481		R	A. P. Kaiser; J. T. Boyle; P. M. Bamonti; K. O'Malley; J. Moye	2023	Development, adaptation, and clinical implementation of the Later-Adulthood Trauma Reengagement (LATR) group intervention for older veterans	Psychological services	Later in life Veterans may report increased thoughts and memories of traumatic military experience in the context of age-related changes, a process called Later-Adulthood Trauma Reengagement (LATR); this process may lead to resilience or distress. We describe the development of a 10-session group intervention with goals of providing psychoeducation about LATR, enhancing stress management and copi…
482		R	J. Harbertson; A. J. MacGregor; C. T. McCabe; S. L. Eskridge; S. M. Jurick; J. R. Watrous; M. R. Galarneau	2023	Differences in quality-of-life scores across injury categories by mental health status among injured U.S. military service members and veterans	Qual Life Res	PURPOSE: Posttraumatic stress disorder (PTSD) and depression are strong predictors of poor health-related quality of life (HRQOL) among injured U.S. military service members (SMs). Patterns of HRQOL between injury categories and injury categories stratified by mental health (MH) symptoms have not been examined. Among deployment-injured SMs and veterans (n = 4353), we examined HRQOL and screening …
483		R	D. M. Blonigen; P. M. Shaffer; N. Baldwin; D. Smelson	2023	Disentangling the relationship between posttraumatic stress disorder, criminogenic risk, and criminal history among veterans	Law and human behavior	OBJECTIVE: Posttraumatic stress disorder (PTSD) is positively associated with involvement in the criminal justice system among veterans. Research that examines whether this association is confounded by risk factors (criminogenic needs") from the risk-need-responsivity model of correctional rehabilitation can inform risk management with this population. HYPOTHESES: We hypothesized that (a) veteran…
484		R	M. E. Sprong; H. Hollender; L. Y.-S; R. W. L. A; Z. Sneed; A. Garakani; F. D. Buono	2023	Disparities in program enrollment and employment outcomes for veterans with psychiatric and co-occurring substance use disorders referred or enrolled for VHA vocational rehabilitation	Frontiers in Psychiatry	Introduction: The purpose of the study was to investigate factors that influence vocational rehabilitation program enrollment and employment at discharge of veterans with psychiatric and co-occurring alcohol and other substance use disorders enrolled at a veteran health administration (VHA) medical center. Method(s): A sample of 2,550 veteran patients referred for VHA vocational rehabilitation be…
485		R	D. Gurewich; E. Beilstein-Wedel; M. Shwartz; H. Davila; A. K. Rosen	2023	Disparities in Wait Times for Care Among US Veterans by Race and Ethnicity	JAMA network open	Importance: Prior studies indicate that Black and Hispanic vs White veterans wait longer for care. However, these studies do not capture the COVID-19 pandemic, which caused care access disruptions, nor implementation of the US Department of Veterans Affairs (VA) Maintaining Internal Systems and Strengthening Integrated Outside Networks Act (MISSION), which is intended to improve care access by in…
486		R	D. Gurewich; E. Beilstein-Wedel; M. Shwartz; H. Davila; A. K. Rosen	2023	Disparities in Wait Times for Care Among US Veterans by Race and Ethnicity	JAMA Netw Open	IMPORTANCE: Prior studies indicate that Black and Hispanic vs White veterans wait longer for care. However, these studies do not capture the COVID-19 pandemic, which caused care access disruptions, nor implementation of the US Department of Veterans Affairs (VA) Maintaining Internal Systems and Strengthening Integrated Outside Networks Act (MISSION), which is intended to improve care access by in…
487		R	C. L. Tamargo; D. Hu; H. T. Philbrook; J. V. Bonventre; L. F. Fried; S. G. Coca; C. R. Parikh	2023	Distal Tubule Urinary Biomarkers in Diabetic Kidney Disease: Results from the VA NEPHRON-D Trial	Journal of the American Society of Nephrology	Background: Urinary biomarkers of proximal renal tubule injury (KIM-1, NGAL, L-FABP) have demonstrated associations with DKD progression, but investigations of biomarkers of distal tubular health in DKD have been limited. Method(s): We evaluated associations between two distal tubular urinary biomarkers, epidermal growth factor (EGF) and uromodulin (UMOD), and DKD progression among 1135 participa…
488		R	S. L. Martindale; A. A. Vujanovic; A. S. Ord; A. Cary; J. A. Rowland	2023	Distress Tolerance Mitigates Effects of Posttraumatic Stress, Traumatic Brain Injury, and Blast Exposure on Psychiatric and Health Outcomes	REHABILITATION PSYCHOLOGY
489		R	S. Katrinli; A. P. King; E. R. Duval; A. K. Smith; N. Rajaram; I. Liberzon; S. A. M. Rauch	2023	DNA methylation GrimAge acceleration in US military veterans with PTSD	NEUROPSYCHOPHARMACOLOGY
490		R	A. Rajan; B. Basida; F. DeVone; N. Mujahid; A. Yasin; C. Halliday; A. Nepaul; N. Tariq; C. Leeder; S. Raza; S. Gravenstein; T. A. Bayer	2023	Do Veterans infected with SARS-CoV-2 and with atrial fibrillation have lower mortality when taking metoprolol or diltiazem?	Journal of the American Geriatrics Society	Background: Nursing home residents accounted for over 30% of COronoVIrusDisease-19 (COVID-19)-related mortality in the early months of the pandemic in the US. Our preliminary work found less mortality in residents taking beta blockers. To extend this observation, we hypothesized that SARS-CoV-2 infected residents with atrial fibrillation using metoprolol or diltiazem have lower mortality than tho…
491		R	J. M. Silverman; C. W. Zhu; J. Schmeidler; P. G. Lee; N. B. Alexander; E. Guerrero-Berroa; M. S. Beeri; R. K. West; M. Sano; M. Nabozny; M. Karran	2023	Does computerized cognitive training improve diabetes self-management and cognition? A randomized control trial of middle-aged and older veterans with type 2 diabetes	Diabetes Research and Clinical Practice	Aims: This randomized control trial compared an adaptive computerized cognitive training intervention with a non-adaptive version. The primary hypothesis predicted better diabetes self-management in type 2 diabetes patients at 6 months post-intervention than baseline in the adaptive arm, with seven secondary outcomes. Method(s): Intent-to-treat analysis of veterans without dementia aged 55+ from …
492		R	J. M. Silverman; C. W. Zhu; J. Schmeidler; P. G. Lee; N. B. Alexander; E. Guerrero-Berroa; M. S. Beeri; R. K. West; M. Sano; M. Nabozny; M. Karran	2023	Does computerized cognitive training improve diabetes self-management and cognition? A randomized control trial of middle-aged and older veterans with type 2 diabetes	Diabetes Research and Clinical Practice	Aims: This randomized control trial compared an adaptive computerized cognitive training intervention with a non-adaptive version. The primary hypothesis predicted better diabetes self-management in type 2 diabetes patients at 6 months post-intervention than baseline in the adaptive arm, with seven secondary outcomes. Method(s): Intent-to-treat analysis of veterans without dementia aged 55+ from …
493		R	E. Slevin; S. Koyama; K. Harrison; Y. Wan; J. E. Klaunig; C. Wu; A. K. Shetty; F. Meng	2023	Dysbiosis in gastrointestinal pathophysiology: Role of the gut microbiome in Gulf War Illness	Journal of Cellular and Molecular Medicine	Gulf War Illness (GWI) has been reported in 25%-35% of veterans returned from the Gulf war. Symptoms of GWI are varied and include both neurological and gastrointestinal symptoms as well as chronic fatigue. Development of GWI has been associated with chemical exposure particularly with exposure to pyridostigmine bromide (PB) and permethrin. Recent studies have found that the pathology of GWI is c…
494		R	K. M. Nelson; L. Taylor; J. L. Williams; M. Rao; K. E. Gray; C. B. Kramer; E. Epler; T. Fennell	2023	Effect of a Peer Health Coaching Intervention on Clinical Outcomes Among US Veterans With Cardiovascular Risks: The Vet-COACH Randomized Clinical Trial	JAMA Netw Open	IMPORTANCE: Although cardiovascular disease (CVD) is the leading cause of death in the US, CVD risk factors remain suboptimally controlled. OBJECTIVE: To test the effectiveness of a home-visit, peer health coaching intervention to improve health outcomes for veterans with multiple CVD risks. DESIGN, SETTING, AND PARTICIPANTS: This 2-group, unblinded randomized clinical trial, called Vet-COACH (Ve…
495		R	J. M. Cerimele; B. E. Blanchard; M. Johnson; J. Russo; A. M. Bauer; R. C. Veith; J. Unutzer; J. C. Fortney	2023	Effectiveness of collaborative care and colocated specialty care for bipolar disorder in primary care: A secondary analysis of a randomized clinical trial	Journal of the Academy of Consultation-Liaison Psychiatry	BACKGROUND: Individuals with bipolar disorder commonly present for treatment in primary care settings. Collaborative care and colocated specialty care models can improve quality of care and outcomes, though it is unknown which model is more effective. OBJECTIVE: To compare 12-month treatment outcomes for primary care patients with bipolar disorder randomized to treatment with collaborative care o…
496		R	B. K. Titanji; A. Eick-Cost; L. Epstein; N. Wells; J. Smith; S. L. Stahlman; A. Balajee; S. Pyarajan; C. W. Woods; M. Holodniy; E. J. Partan; V. J. Davey; R. A. Bonomo; Y. Young-Xu; V. C. Marconi	2023	EFFECTIVENESS OF SMALLPOX VACCINATION TO PREVENT MPOX IN MILITARY PERSONNEL	Topics in Antiviral Medicine	Background: The effectiveness of Smallpox vaccines against Mpox is unknown. In the global outbreak of Mpox, these vaccines are being used as prevention in individuals with high-risk of exposure to Mpox. There is an urgent need to determine their effectiveness. Method(s): We conducted a retrospective, test-negative case-control study among US current and former military personnel. The goal of the …
497		R	N. Atefi; N. Elavia; Z. Haq; J. S. Chahal; A. A. Ejaz; A. M. Patel	2023	Efficiency of a Fully Integrated Hemodialysis (HD) Machine in the Acute Care Setting	Journal of the American Society of Nephrology	Background: TabloTM, which is a fully-integrated, adaptive hemodialysis (HD) machine with an internal water purification system without requiring traditional water treatment resources, has a 300 mL/min restriction in the maximum attainable dialysate flow rate (DFR). We investigated the efficiency of TabloTM in the acute hospital setting. Method(s): We conducted a prospective, single-center analys…
498		R	M. Trbovich; Y. Wu; W. Koek; J. Wecht; D. Kellogg	2023	Elucidating mechanisms of attenuated skin vasodilation during passive heat stress in persons with spinal cord injury	Journal of Spinal Cord Medicine	Objective: Persons with spinal cord injury (SCI) are unable to efficiently dissipate heat via thermoregulatory vasodilation as efficiently as able-bodied persons during whole body passive heat stress (PHS). Skin blood flow (SkBF) is controlled by dual sympathetic vasomotor systems: noradrenergic vasoconstrictor (VC) nerves and cholinergic vasodilator (VD) nerves. Thus, impaired vasodilation could…
499		R	L. A. Copeland; E. P. Finley; M. L. Rubin; D. F. Perkins; D. S. Vogt	2023	Emergence of probable PTSD among U.S. veterans over the military-to-civilian transition	Psychological trauma : theory, research, practice and policy	OBJECTIVE: Despite theorizing that posttraumatic stress disorder (PTSD) symptomatology may be exacerbated during the military-to-civilian transition, little research has delved into the trajectory of trauma-related symptomatology or the impact of diverse factors on timing of PTSD onset. To understand risk and protective factors for PTSD during the transition into civilian life, this study examine…
500		R	M. Roddy; P. Chen; A. Jeffery; J. Gutierrez; M. Rubenstein; C. Campbell; E. Blake; M. J. Ward	2023	Emergency Care Telemental Health: A Qualitative Analysis of Considerations for Sustainability and Spread	Academic Emergency Medicine	Background and Objectives: Following rapid uptake of telehealth during the pandemic, we sought to examine barriers and facilitators for sustainable spread of a telemental health video intervention for 24/7 psychiatry consultation in Veteran Affairs EDs. Method(s): We conducted a qualitative study at a single Veteran Affairs system using semi-structured interviews and observations guided by the RE…
501		R	M. R. Rauzi; M. E. Olivos; D. L. Currier; L. M. Abbate; H. D. Lum; J. E. Stevens-Lapsley	2023	Emergency Management during Telehealth: Planning and Procedures for Patient Safety in the Virtual Landscape	Topics in Geriatric Rehabilitation	The COVID-19 pandemic rapidly expanded telehealth utilization, spurring interest in patient safety and emergency procedures during treatment. The purpose of this report was to present safety procedures within a Veterans Affairs (VA)-Affiliated telehealth physical therapy program treating medically complex older adults. Staff completed organizational and clinic-specific training for emergency proc…
502		R	K. Madden; A. Sbisa; L. Dell; M. Van Hooff; A. McFarlane; E. Lawrence-Wood	2023	Employment outcomes among transitioned Australian Defence Force members: An exploration of sex differences	JOURNAL OF MILITARY VETERAN AND FAMILY HEALTH
503		R	C. Hitch; P. Toner; C. Armour	2023	Enablers and barriers to military veterans seeking help for mental health and alcohol difficulties: A systematic review of the quantitative evidence	JOURNAL OF HEALTH SERVICES RESEARCH & POLICY
504		R	C. Houtsma; J. Powers; A. M. Raines; M. Bailey; C. Barber; G. True	2023	Engaging stakeholders to develop a suicide prevention learning module for Louisiana firearm training courses	Injury Epidemiology	Background: Firearm suicide is a significant public health problem in the United States of America among the general and veteran populations. Broad-based preventive strategies, including lethal means safety, have been emphasized as a key approach to suicide prevention. Prior research has identified ways to improve the reach and uptake of lethal means safety messages. However, few resources have b…
505		R	C. Houtsma; J. Powers; A. M. Raines; M. Bailey; C. Barber; G. True	2023	Engaging stakeholders to develop a suicide prevention learning module for Louisiana firearm training courses	Injury Epidemiology	Background: Firearm suicide is a significant public health problem in the United States of America among the general and veteran populations. Broad-based preventive strategies, including lethal means safety, have been emphasized as a key approach to suicide prevention. Prior research has identified ways to improve the reach and uptake of lethal means safety messages. However, few resources have b…
506		R	P. Ochoa-Allemant; J. P. Tate; E. C. Williams; K. S. Gordon; V. C. Marconi; K. M. K. Bensley; C. T. Rentsch; K. H. Wang; T. H. Taddei; A. C. Justice	2023	Enhanced Identification of Hispanic Ethnicity Using Clinical Data: A Study in the Largest Integrated United States Health Care System	Medical Care	Background: Collection of accurate Hispanic ethnicity data is critical to evaluate disparities in health and health care. However, this information is often inconsistently recorded in electronic health record (EHR) data. Objective(s): To enhance capture of Hispanic ethnicity in the Veterans Affairs EHR and compare relative disparities in health and health care. Method(s): We first developed an al…
507		R	A. B. Hamilton; E. P. Finley; B. Bean-Mayberry; A. Lang; S. G. Haskell; T. Moin; M. M. Farmer	2023	Enhancing Mental and Physical Health of Women through Engagement and Retention (EMPOWER) 2.0 QUERI: study protocol for a cluster-randomized hybrid type 3 effectiveness-implementation trial	Implement Sci Commun	BACKGROUND: Women Veterans are the fastest-growing segment of Veterans Health Administration (VA) users. The VA has invested heavily in delivering care for women Veterans that is effective, comprehensive, and gender-tailored. However, gender disparities persist in cardiovascular (CV) and diabetes risk factor control, and the rate of perinatal depression among women Veterans is higher than that am…
508		R	B. Rossiter; D. DiNardo	2023	ENHANCING REPRODUCTIVE CARE: A SPECIALIZED, COORDINATED CLINIC FOR WOMEN VETERANS	Journal of General Internal Medicine	STATEMENT OF PROBLEM/QUESTION: Women Veterans (WVs) are the fastest growing Veteran population but often lack dedicated, coordinated provision of reproductive care. DESCRIPTION OF PROGRAM/INTERVENTION: Women Veterans (WVs) are the fastest growing segment of health care users in the VA Healthcare System (VAHS). This population requires genderspecific healthcare including reproductive services. Thi…
509		R	E. E. Van Voorhees; K. H. Dillon; A. Crombach; T. Beaver; K. Kelton; J. H. Wortmann; W. Visn-Mid-Atlantic Mirecc; J. Nieuwsma	2023	Enjoying the violence of war: Association with posttraumatic symptomatology in U.S. combat veterans	Psychological trauma : theory, research, practice and policy	OBJECTIVE: Engaging in war-related violence can have a devastating impact on military personnel, with research suggesting that injuring or killing others can contribute to posttraumatic stress disorder (PTSD), depression, and moral injury. However, there is also evidence that perpetrating violence in war can become pleasurable to a substantial number of combatants and that developing this appetit…
510		R	V. V. E. E; K. H. Dillon; A. Crombach; T. Beaver; K. Kelton; J. H. Wortmann; V.-M.-A. M. Workgroup; J. Nieuwsma	2023	Enjoying the violence of war: Association with posttraumatic symptomatology in U.S. combat veterans	Psychological trauma : theory, research, practice and policy	OBJECTIVE: Engaging in war-related violence can have a devastating impact on military personnel, with research suggesting that injuring or killing others can contribute to posttraumatic stress disorder (PTSD), depression, and moral injury. However, there is also evidence that perpetrating violence in war can become pleasurable to a substantial number of combatants and that developing this appetit…
511		R	M. I. Seedahmed; A. D. Baugh; M. T. Albirair; Y. Luo; J. Chen; C. E. McCulloch; M. A. Whooley; L. L. Koth; M. Arjomandi	2023	Epidemiology of Sarcoidosis in U.S. Veterans from 2003 to 2019	Ann Am Thorac Soc	RATIONALE: United States veterans represent an important population to study sarcoidosis. Their unique history of environmental exposures, wide geographic distribution, and long-term enrollment in a single integrated healthcare system provides an unparalleled opportunity to understand the incidence, prevalence, and risk factors for sarcoidosis. OBJECTIVES: To determine the epidemiology, patient c…
512		R	M. I. Seedahmed; A. D. Baugh; M. T. Albirair; Y. Luo; J. Chen; C. E. McCulloch; M. A. Whooley; L. L. Koth; M. Arjomandi	2023	Epidemiology of Sarcoidosis in U.S. Veterans from 2003 to 2019	Ann Am Thorac Soc	Rationale: United States veterans represent an important population to study sarcoidosis. Their unique history of environmental exposures, wide geographic distribution, and long-term enrollment in a single integrated healthcare system provides an unparalleled opportunity to understand the incidence, prevalence, and risk factors for sarcoidosis. Objectives: To determine the epidemiology, patient c…
513		R	H. Altalib; M. Gopaul; S. Martini; M. J. Pugh	2023	Epilepsy Quality Performance Over Time: A National Veterans Health Administration Quality Improvement Study	Neurology	Objective: This study explores trends in epilepsy related quality performance measures (EQM) over time across the Veterans Healthcare System (VA) nationally. Background(s): As the largest integrated healthcare system in the U.S., the VA offers an opportunity to compare epilepsy care across many different regions and levels of service complexity. An Epilepsy Centers of Excellence service was deplo…
514		R	J. C. Fortney	2023	Errors in abstract, text, Table 2, Figure 3, eTable and the visual abstract	JAMA Psychiatry	Reports an error in Comparison of teleintegrated care and telereferral care for treating complex psychiatric disorders in primary care: A pragmatic randomized comparative effectiveness trial" by John C. Fortney et al. (JAMA Psychiatry, 2021[Nov], Vol 78[11], 1189-1199). In the original article, the authors used the wrong subscale of the Veterans RAND 12-item Health Survey for the primary outcome.…
515		R	E. Portillo; M. Lehmann; T. Hagen; M. Maurer; J. Kettner; S. Bhardwaj; D. Goodrich; M. McFarland; B. Henderson; J. Birstler; C. Sedgwick; N. Virrueta; M. Chui	2023	Evaluation of an Implementation Package to Deliver the COPD CARE Service	American Journal of Respiratory and Critical Care Medicine	Rationale Chronic Obstructive Pulmonary Disease (COPD) is the third leading cause of death globally, with no care delivery model that consistently improves patient outcomes when scaled. While evidence-based interventions exist to improve the wellbeing of COPD patients, incorporation of these interventions into routine clinical care is challenging. Chronic Obstructive Pulmonary Disease Coordinated…
516		R	A. J. Littman; A. K. Timmons; A. Korpak; G. C. K. C; K. T. Jones; S. Shirley; K. Nordrum; J. Robbins; S. Masadeh; E. Moy	2023	Evaluation of the Effectiveness of Remote Foot Temperature Monitoring for Prevention of Amputation in a Large Integrated Health Care System	Diabetes Care	OBJECTIVE We evaluated the effectiveness of remote foot temperature monitoring (RTM) in the Veterans Affairs health care system. RESEARCH DESIGN AND METHODS We conducted a retrospective cohort study that included 924 eligible patients enrolled in RTM between 2019 and 2021 who were matched up to 3:1 to 2,757 nonenrolled comparison patients. We used conditional Cox regression to estimate adjusted c…
517		R	M. Docherty; J. Kubik; G. Drawve	2023	Examining predictors of suicide by firearm in young, middle, and late adulthood	Suicide & life-threatening behavior	INTRODUCTION: Suicide remains a leading cause of death in the U.S., and firearms are one of the most lethal methods of suicide. This study examines personal and contextual factors that predict suicide with a firearm compared to other methods across stages of adulthood. METHOD(S): Data on adult suicide decedents from 2009 to 2019 were obtained from Colorado's National Violent Death Reporting Syste…
518		R	L. L. Chao	2023	Examining the current health of Gulf War veterans with the veterans affairs frailty index	Frontiers in Neuroscience	Introduction: Gulf War Illness (GWI) is a chronic, multisymptom (e.g., fatigue, muscle/joint pain, memory and concentration difficulties) condition estimated to affect 25-32% of Gulf War (GW) veterans. Longitudinal studies suggest that few veterans with GWI have recovered over time and that deployed GW veterans may be at increased risks for age-related conditions. Method(s): We performed a retros…
519		R	F. J. Schwebel; K. Witkiewitz; K. E. Vowles	2023	Examining the impact of an integrated behavioral treatment for people with opioid use disorder who drink and experience chronic pain	Alcoholism: Clinical and Experimental Research	Purpose: Chronic pain and alcohol use disorder (AUD) are both common, have significant economic impacts, and can have a profound negative impact on productivity, functioning, and quality of life. Chronic pain is frequently co-morbid with substance use disorders such as opioid use disorder and AUD. Given the negative impacts of chronic pain and substance use disorders, efficacious behavioral treat…
520		R	A. Cooney; S. Ahmed; A. Jabur; M. Restrepo; S. Sanchez-Reilly; S. Espinoza	2023	Examining the Impact of Ethnic Minority Groups on COVID-19 Hospitalization Rate in Older Adults with Pre-existing Cardiovascular Disease	Journal of the American Geriatrics Society	Background: Risk factors for severe COVID-19 disease requiring hospitalization have been found to be older age, ethnic minority status, and pre-existing cardiovascular disease (CVD). However, few studies have examined all of these risk factors combined. We aim to determine how ethnic minority status impacts COVID-19 hospitalization rates for older adults with pre-existing CVD. Methodology: A sing…
521		R	S. L. Peters	2023	Examining the relationship of social inclusion on job satisfaction and turnover intentions of US post-9/11 veterans	Dissertation Abstracts International: Section B: The Sciences and Engineering	Many American veterans return to the civilian workforce and report having problems reintegrating into society, as well as finding their role in the new corporate social realms. Over 80% leave their civilian jobs within the first two years of employment, and over 70% report experiencing feelings of loneliness. Recently, the World Health Organization reported that the lack of perceived social inclu…
522		R	D. M. Weinberger; K. Bhaskaran; C. Korves; B. P. Lucas; J. A. Columbo; A. Vashi; L. Davies; A. C. Justice; C. T. Rentsch	2023	Excess mortality in US Veterans during the COVID-19 pandemic: an individual-level cohort study	Int J Epidemiol	BACKGROUND: Most analyses of excess mortality during the COVID-19 pandemic have employed aggregate data. Individual-level data from the largest integrated healthcare system in the US may enhance understanding of excess mortality. METHODS: We performed an observational cohort study following patients receiving care from the Department of Veterans Affairs (VA) between 1 March 2018 and 28 February 2…
523		R	R. J. Pewowaruk; A. J. Hein; K. M. Hansen; J. N. Barnes; N. C. Chesler; C. E. Korcarz; A. D. Gepner	2023	Exercise increases arterial stiffness independent of blood pressure in older Veterans	JOURNAL OF HYPERTENSION	Background:Exercise-induced changes in arterial function could contribute to a hypertensive response to exercise (HRE) in older individuals. We performed the present analysis to define the acute arterial stiffness response to exercise in ambulatory older adults.Methods:Thirty-nine Veterans (>60 years old), without known cardiovascular disease, participated in this study, including 19 Veterans who…
524		R	A. Huang; J. Anthonypillai; E. G. Hapidou	2023	Experiences of Veteran and Civilian Patients in Exploratory Yoga Sessions for Chronic Pain: A Qualitative Study	Can J Pain	BACKGROUND: Yoga integrates all aspects of self, with biological, mental, intellectual, and spiritual elements. The practice of yoga aligns with the biopsychosocial model of health and, as such, it can be instrumental in pain treatment. AIMS: The purpose of this qualitative study was to explore perceptions regarding the yoga sessions for chronic pain through thematic content analysis with compari…
525		R	S. Edmond; J. L. Snow; D. Wesolowicz; A. Jankelovits; S. Currie; M. Chhabra; W. Becker	2023	EXPERIENCES TRANSITIONING FROM FULL-AGONIST OPIOIDS TO BUPRENORPHINE FOR PAIN: A QUALITATIVE STUDY	Journal of General Internal Medicine	BACKGROUND: Guidelines recommend tapering or discontinuation of long-term opioid therapy (LTOT) for chronic pain when harms of continued opioid therapy outweigh benefits, yet tapering is often challenging and may be associated with adverse events. An emerging alternative to tapering or discontinuing LTOT is switching to the partial agonist buprenorphine. The goal of this study was to understand t…
526		R	M. Shepherd-Banigan; A. Shapiro; K. M. Stechuchak; K. L. Sheahan; P. E. Ackland; V. A. Smith; B. G. Bokhour; S. M. Glynn; P. S. Calhoun; D. Edelman; H. J. Weidenbacher; M. R. Eldridge; V. H. C. H	2023	Exploring the importance of predisposing, enabling, and need factors for promoting Veteran engagement in mental health therapy for post-traumatic stress: a multiple methods study	BMC Psychiatry	Purpose: This study explored Veteran and family member perspectives on factors that drive post-traumatic stress disorder (PTSD) therapy engagement within constructs of the Andersen model of behavioral health service utilization. Despite efforts by the Department of Veterans Affairs (VA) to increase mental health care access, the proportion of Veterans with PTSD who engage in PTSD therapy remains …
527		R	A. P. McGuire; C. Elmore; Y. Z. Szabo; A. S. Kurz; C. Mendoza; E. Umucu; S. K. Creech	2023	Exploring the trajectory and correlates of social isolation for veterans across a 6-month period during COVID-19	PLoS ONE	Social isolation is a relevant problem for veterans who are at risk for disengaging from others as a function of transition stress from military life to civilian life, and given high rates of exposure to trauma and psychological distress. Few researchers have examined social isolation in veterans over time, particularly during COVID-19 that led to significant barriers and restrictions on social i…
528		R	S. R. Kumar; M. R. Augustine; R. L. Sherman; J. A. Thysen; M. Zaidi; D. T. Gorman; J. C. Geraci	2023	Facilitating Veterans Health Administration Primary Care for Transitioning Servicemembers: a Novel Virtual Care Clinic	Journal of General Internal Medicine	https://www.springer.com/journal/11606_x000D_ http://ovidsp.ovid.com/ovidweb.cgi?T=JS&PAGE=reference&D=emed25&NEWS=N&AN=2023926163
529		R	A. Z. Laliberte; A. Salvi; E. Hooker; B. Roth; R. Handley; K. Carlson; D. Hynes; A. Tuepker; J. I. Chen	2023	Factors associated with a lack of health care utilization among Veterans after a positive suicide screen in the emergency department	Academic Emergency Medicine	Objectives: Many Veterans at high risk for suicide are identified in Veterans Health Administration (VHA) emergency departments (ED). Little is known about what may predict care utilization in this population. To address this knowledge gap, we explored factors associated with Veterans' lack of VHA care utilization following a positive suicide risk screen in the ED. Method(s): In a retrospective o…
530		R	K. Duan; K. Beaver; H. W. T; B. Moss; R. Plumley; F. Picazo; L. J. Spece; R. S. Wiener; D. H. Au; L. C. Feemster	2023	Factors Associated With Home Oxygen Reassessment After an Inpatient COPD Exacerbation	American Journal of Respiratory and Critical Care Medicine	Rationale: Home oxygen is frequently prescribed for hypoxemia after hospital admission for exacerbation of chronic obstructive pulmonary disease (COPD). While some patients with COPD develop chronic severe hypoxemia and benefit from continued oxygen support, many will recover and the oxygen prescription can safely be stopped. Professional societies recommend that home oxygen reassessment occur wi…
531		R	C. N. White; B. Y. Kauffman; R. Acierno	2023	Factors contributing to veterans' satisfaction with PTSD treatment delivered in person compared to telehealth	J Telemed Telecare	INTRODUCTION: Telehealth is an increasingly popular treatment delivery modality for mental healthcare, including evidence-based treatment for complex and intense psychopathologies such as post-traumatic stress disorder (PTSD). Despite the growing telehealth literature, there is a need for more confirmatory research on satisfaction with PTSD telehealth treatment, particularly among veterans, for w…
532		R	D. G. Tate; E. J. Rohn; M. Forchheimer; S. Walsh; L. DiPonio; G. M. Rodriguez; A. P. Cameron	2023	Factors influencing decisions about neurogenic bladder and bowel surgeries among veterans and civilians with spinal cord injury	Journal of Spinal Cord Medicine	Objective: This study investigated factors influencing surgical decision-making (DM) to treat neurogenic bladder and bowel (NBB) dysfunction for veterans and civilians with spinal cord injury (SCI) in the United States (US). Design(s): Semi-structured interviews complemented by survey measures. Setting(s): Community-dwelling participants who received treatment at a major Midwestern US medical sys…
533		R	A. Bergman; R. Oberman; S. L. Taylor; E. T. Chang	2023	FACTORS THAT FACILITATE THE PRESCRIBING AND ACCEPTANCE OF MEDICATIONS FOR OPIOID USE DISORDER IN VA: VETERAN AND PROVIDER PERSPECTIVES	Journal of General Internal Medicine	BACKGROUND: To address the overdoses and mortality associated with the opioid crisis, VISN 22 began a quality improvement project in 2018 to increase Veteran access to medications for opioid use disorder (MOUD) in non-addiction settings, such as primary care and mental health. MOUD, such as buprenorphine/naloxone, can effectively treat OUD and reduce opioid-related mortality. We sought to uncover…
534		R	P. R. King; G. P. Beehler; K. Donnelly; J. S. Funderburk; C. Pengelly; M. Wade; T. Kretzmer; L. O. Wray	2023	Feasibility and Acceptability of a Brief Intervention to Improve Mild Traumatic Brain Injury Recovery: Problem-Solving Training-Concussion	Rehabilitation Psychology	Objective: Mild traumatic brain injuries (mTBIs) are common among Veterans. Although the majority of neurobehavioral symptoms resolve following mTBI, studies with Veteran samples demonstrate a high frequency and chronicity of neurobehavioral complaints (e.g., difficulties with attention, frustration tolerance) often attributed to mTBI. Recent opinions suggest the primacy of mental health treatmen…
535		R	J. W. Frank; J. S. Evans; R. Kenney; E. Carey; A. Hale	2023	FEASIBILITY AND ACCEPTABILITY OF A VIRTUAL GROUP INTERVENTION FOR RURAL VETERANS WITH CHRONIC PAIN	Journal of General Internal Medicine	BACKGROUND: Chronic pain is common among US Veterans, and barriers to in-person treatment and self-management resources can be especially challenging for rural Veterans. We developed and implemented a virtual group intervention to provide peer health coaching and self-management support for rural Veterans with chronic pain. We examined the feasibility and acceptability of the intervention and to …
536		R	L. Macchio; R. Owen; B. Page; D. C. Ferdinand; N. Menze; B. Till; J. H. Lee; W. Rehder; A. Ray; S. L. House; P. I. Musey; C. Lewandowski; P. L. Hendry; J. P. Haran; J. Thompson-Hollands; B. Marx; S. McLean; S. Stoycos	2023	Feasibility of a Preventative Intervention to Reduce Posttraumatic Stress in Motor Vehicle Collision Survivors	Academic Emergency Medicine	Background and Objectives: Millions of Americans present to US Emergency Departments (EDs) each year for evaluation after motor vehicle collision (MVC), and > 90% of these individuals are discharged to home after ED evaluation. More than 30% of such individuals develop MVC-related posttraumatic stress disorder (PTSD), and brief ED risk stratification tools have been developed that identify indivi…
537		R	L. Dindo; A. Chaison; M. Rodrigues; K. Woods; A. Mark; D. Boykin	2023	Feasibility of delivering a virtual 1-day acceptance and commitment therapy workshop to rural veterans through community partnerships	Contemporary clinical trials communications	Background: This single-arm, open pilot study examined the feasibility and initial efficacy of a 1-day virtual Acceptance and Commitment Therapy (ACT) group workshop for distressed veterans., Methods: We collaborated with veteran-serving community-based organizations to enhance outreach to veterans, especially those in rural areas. Veterans completed a baseline assessment and two follow-up assess…
538		R	L. Dindo; A. Chaison; M. Rodrigues; K. Woods; A. Mark; D. Boykin	2023	Feasibility of delivering a virtual 1-day acceptance and commitment therapy workshop to rural veterans through community partnerships	Contemp Clin Trials Commun	BACKGROUND: This single-arm, open pilot study examined the feasibility and initial efficacy of a 1-day virtual Acceptance and Commitment Therapy (ACT) group workshop for distressed veterans. METHODS: We collaborated with veteran-serving community-based organizations to enhance outreach to veterans, especially those in rural areas. Veterans completed a baseline assessment and two follow-up assessm…
539		R	K. P. Starr; A. King; K. Young; S. McDonald; S. Lagoo-Deenadayalan; C. Bales	2023	Feasibility of Implementing a Nutrition Optimizing Intervention Before and After Surgery in Malnourished Older Veterans	Current Developments in Nutrition	Objectives: Older adults have reduced adaptive and regenerative capacities to recovery from a surgical insult and when compounded by protein/calorie malnutrition, increased postoperative complications and functional decline are common. Unfortunately, established preoperative malnutrition screening and perioperative interventions to optimize nutrition are lacking. Our objective was to investigate …
540		R	A. V. Serbeniuk	2023	FEATURES OF MENTAL AND REPRODUCTIVE HEALTH, FUNCTIONAL STATE OF THE ORGANISM OF FEMALE MILITARY SERVICEMEN WHO SUFFERED CONCUSSION DURING COMBAT ACTIONS	Reproductive Endocrinology	Research objectives: establishing an association between the state of mental health, the functional state of body systems, clinical and anamnestic data on reproductive health in female combat participants who suffered a concussion. Material and methods. The study included 487 women of reproductive age who took part in hostilities and suffered a concussion and who were divided into 2 groups - the …
541		R	L. W.-K; H. J.-S; L. Y.-H; L. Y.-F; H. Y.-Y; L. C.-C; Y. H.-C; W. C.-C; L. C.-F; S. M.-H; P. H.-C; W. H.-M; C. W.-Y; G. W.-Y; Y. W.-C; W. Y.-T	2023	Federated Learning: A Cross-Institutional Feasibility Study of Deep Learning Based Intracranial Tumor Delineation Framework for Stereotactic Radiosurgery	Journal of Magnetic Resonance Imaging	Background: Deep learning-based segmentation algorithms usually required large or multi-institute data sets to improve the performance and ability of generalization. However, protecting patient privacy is a key concern in the multi-institutional studies when conventional centralized learning (CL) is used. Purpose(s): To explores the feasibility of a proposed lesion delineation for stereotactic ra…
542		R	H. Abumusa; B. Rossiter; D. N. D	2023	FEMALE SEXUAL DYSFUNCTION: A KNOWLEDGE AND COMMUNICATION SKILLS CURRICULUM FOR HEALTH CARE PROFESSIONALS	Journal of General Internal Medicine	BACKGROUND: Sexual dysfunction is prevalent in women. Female Sexual Dysfunction (FSD) knowledge and communication skillsbased curricula have been implemented within residency programs. A more robust evaluation of the impact of such curricula has not been reported. We therefore implemented and evaluated a FSD curriculum with a goal of increasing knowledge and comfort in the diagnosis and managemen…
543		R	S. Merriam; J. M. Kling; H. N. Thomas; R. S. Casas	2023	Female Sexual Dysfunction: A Primer for Primary Care Health Professionals	MedEdPORTAL	INTRODUCTION: Female sexual dysfunction (FSD) is common and associated with decreased quality of life, relationship satisfaction, and overall well-being. However, primary care practitioners report discomfort discussing, diagnosing, and treating FSD. METHODS: We delivered two sessions on the approach to evaluation and treatment of FSD: a 60-minute didactic session and a 90-minute workshop. The int…
544		R	E. Russell Esposito; A. H. Hansen; B. S. Slater; M. J. Major; K. Muschler; A. J. Ikeda; C. Erbes	2023	Footwear limitations in women prosthesis users relate to more than preference	Prosthetics and orthotics international	BACKGROUND: The option to wear desired footwear may be an important part of community reintegration after lower-limb amputation., OBJECTIVES: This study explored outcomes related to footwear, health, and participation in women Veterans with lower-limb amputation., METHODS: A cross-sectional questionnaire was mailed to all women Veterans age 18-82 years with major lower-limb amputation(s) who had …
545		R	E. Russell Esposito; A. H. Hansen; B. S. Slater; M. J. Major; K. Muschler; A. J. Ikeda; C. Erbes	2023	Footwear limitations in women prosthesis users relate to more than preference	Prosthet Orthot Int	BACKGROUND: The option to wear desired footwear may be an important part of community reintegration after lower-limb amputation. OBJECTIVES: This study explored outcomes related to footwear, health, and participation in women Veterans with lower-limb amputation. METHODS: A cross-sectional questionnaire was mailed to all women Veterans age 18-82 years with major lower-limb amputation(s) who had re…
546		R	R. E. E; A. H. Hansen; B. S. Slater; M. J. Major; K. Muschler; A. J. Ikeda; C. Erbes	2023	Footwear limitations in women prosthesis users relate to more than preference	Prosthetics and orthotics international	BACKGROUND: The option to wear desired footwear may be an important part of community reintegration after lower-limb amputation. OBJECTIVE(S): This study explored outcomes related to footwear, health, and participation in women Veterans with lower-limb amputation. METHOD(S): A cross-sectional questionnaire was mailed to all women Veterans age 18-82 years with major lower-limb amputation(s) who ha…
547		R	J. Brunner; E. Anderson; D. C. Mohr; A. Cohen-Bearak; S. T. Rinne	2023	From Local Control" to "Dependency": Transitions to Single-Vendor Integrated Electronic Health Record Systems and Their Implications for the EHR Workforce"	Journal of General Internal Medicine	Background: Healthcare systems that previously used either a single legacy electronic health record (EHR) system or a best-of-breed" combination of products from multiple vendors are increasingly adopting integrated, single-vendor EHR systems. Though healthcare leaders are beginning to recognize the dramatic collateral consequences of these transitions, their impact on the EHR workforce - interna…
548		R	J. L. Morse; I. C. Fischer; P. J. Na; N. Afari; R. H. Pietrzak	2023	Functional decline during the COVID-19 pandemic among US military veterans: Results from the National Health and Resilience in Veterans Study	INTERNATIONAL JOURNAL OF GERIATRIC PSYCHIATRY
549		R	A. W. Meisler; M. O. Gianoli; P. J. Na; R. H. Pietrzak	2023	Functional Disability in US Military Veterans: The Importance of Integrated Whole Health Initiatives	Primary Care Companion for CNS Disorders	Objective: To examine the prevalence and sociodemographic, medical, and psychiatric correlates of disability in activities of daily living (ADLs) and instrumental ADLs (IADLs) in the US veteran population. Method(s): Data were analyzed from 4,069 US veterans who participated in the 2019-2020 National Health and Resilience in Veterans Study (NHRVS). Multivariable and relative importance analyses (…
550		R	P. B. Kuo; K. Lehavot; R. M. Thomas; K. Dashtestani; A. C. Peterson; A. M. Korpak; A. P. Turner; R. M. Williams; J. M. Czerniecki; D. C. Norvell; A. J. Littman	2023	Gender differences in prosthesis-related outcomes among veterans: Results of a national survey of U.S. veterans	Pm r	BACKGROUND: Women with lower extremity amputations (LEAs) tend to have poorer prosthesis-related outcomes than men, although the literature is sparse. To our knowledge, there are no prior studies examining prosthesis-related outcomes of women veterans with LEAs. OBJECTIVE: To examine gender differences (overall and by type of amputation) among veterans who underwent LEAs between 2005 and 2018, re…
551		R	Z. Zhao; K. N. Serier; B. N. Smith; D. Vogt; S. Kehle-Forbes; K. S. Mitchell	2023	Gender similarities and differences in associations between weight discrimination, shape/weight concerns, and eating disorder symptoms among post-9/11 veterans	EATING BEHAVIORS
552		R	M. Davis; M. J. E. Snider; K. J. Hunt; D. Medunjanin; B. Neelon; A. Y. Maa	2023	Geographic variation in diabetic retinopathy screening within the Veterans Health Administration	Primary care diabetes	AIMS: Diabetic retinopathy (DR) remains the leading cause of vision impairment among working-age adults in the United States. The Veterans Health Administration (VA) supplemented its DR screening efforts with teleretinal imaging in 2006. Despite its scale and longevity, no national data on the VA's screening program exists since 1998. Our objective was to determine the influence of geography on d…
553		R	M. Adachi; D. Haggart; S. Iyer	2023	Geriatricizing" Case Management"	Journal of the American Geriatrics Society	Background The inpatient interdisciplinary Clinical Command Center (C3) includes Flow" nurse practitioners (NPs) who work closely with case management, social work and primary medical teams to identify and address barriers to care and assist in discharge planning and care coordination. We have created a novel collaboration between a C3 Flow NP and inpatient geriatrics via a 4Ms framework to appro…
554		R	R. R. Bach; R. R. Rudquist	2023	Gulf war illness inflammation reduction trial: A phase 2 randomized controlled trial of lowdose prednisone chronotherapy, effects on health-related quality of life	PLoS ONE	Background Gulf War illness (GWI) is a deployment-related chronic multisymptom illness impacting the health-related quality of life (HRQOL) of many U.S. Military Veterans of the 1990-91 Gulf War. A proinflammatory blood biomarker fingerprint was discovered in our initial study of GWI. This led to the hypothesis that chronic inflammation is a component of GWI pathophysiology. Objectives The GWI in…
555		R	D. Suresh; M. Mateen; B. Wyatt; P. Perumalswami	2023	HEALTH LITERACY AND ITS ASSOCIATION WITH LIVER CANCER SURVEILLANCE AND LIVER CLINIC ENGAGEMENT IN PATIENTS WITH CIRRHOSIS	Gastroenterology	Background: National guidelines recommend bi-annual imaging tests to screen for hepatocellular cancer (HCC) in patients with cirrhosis. Health literacy (HL) can influence receipt of healthcare, even among engaged patients. This project aimed to identify the association between HL and HCC screening in cirrhotic patients engaged in care in Veterans Integrated Service Network (VISN) 10. Method(s): A…
556		R	T. A. Brickell; M. M. Wright; J. K. Sullivan; N. V. Varbedian; C. E. Tippett; A. M. Byrd; L. M. French; R. T. Lange	2023	Health outcomes before and during the COVID-19 pandemic in caregivers of service members and veterans with traumatic brain injury	Quality of Life Research	Purpose: To examine change in health-related quality of life (HRQOL) during the COVID-19 pandemic in caregivers of service members/veterans (SMVs) with traumatic brain injury (TBI), by comparing HRQOL during the first year of the pandemic to HRQOL 12 months pre-pandemic. Method(s): Caregivers (N = 246) were classified into three COVID-19 Pandemic Impact groups based on impact ratings of the pande…
557		R	N. K. Brownell; E. Shannon; Q. Doan; G. C. Fonarow; B. Ziaeian	2023	HEALTHCARE UTILIZATION FOR US VETERANS WITH HEART FAILURE DURING THE COVID19 PANDEMIC	Journal of the American College of Cardiology	Background The quality of care for Veterans with heart failure with reduced ejection fraction (HFrEF) during the COVID19 pandemic has not been well characterized. Methods Using a pre and post design, we evaluated healthcare quality for a national retrospective cohort of US Veterans with HFrEF within the context of the COVID19 pandemic. Time periods were divided into pre-pandemic (1/1/2019-12/31/2…
558		R	J. Cunha; F. Thibord; J. Huffman; P. Wilson; K. Cho; J. Johnsen; M. Chen; A. Johnson	2023	Heavy Menstrual BleedingGWAS Meta-Analysis in >40,000 Cases and >383,000 Controls Reveals 29 Loci Suggesting Multiple Contributing Pathways of Etiology	Research and Practice in Thrombosis and Haemostasis	Background: Heavy menstrual bleeding (HMB) is the most prevalent global clinical bleeding issue and contributes to iron deficiency anemia and negative quality-of-life outcomes. Large biobanks such as UK Biobank (UKBB), the VA Million Veteran Program (MVP), and FINNGEN could help discover HMB genetic risk loci using a well-powered genome-wide association study (GWAS). To our knowledge this is the …
559		R	N. X.-M.T; Y. Li; H. Y.-L; S. Houghton; M. Pyatt; T. M. Treu; D. Posner; S. Raghavan; D. Gagnon; S. U. Rahman; J. Gaziano; L. Djousse; L. Phillips; P. Wilson; K. Cho	2023	Hemoglobin A1c and Major Adverse Cardiovascular Events in the VA Million Veteran Program: Evidence-Based Recommendation for Life's Essential Eight Improvement	Circulation	Background: The American Heart Association (AHA) recently proposed the Life's Essential 8 (LE8) score as an enhanced measurement tool for cardiovascular health. For the blood glucose metric in LE8, persons with diabetes mellitus (DM) and a hemoglobin A1c (HbA1c) <7% receive higher points (40 out of 100) and successively fewer with increasing HbA1c. However, some studies have found that having a H…
560		R	L. C. Barry; D. C. Steffens; K. E. Covinsky; Y. Conwell; J. Boscardin; Y. Li; A. L. Byers	2023	High Risk of Substance Use Disorder-Related Outcomes in Veterans Released from Correctional Facilities in Mid to Late Life	Journal of General Internal Medicine	Background: Veterans Affairs (VA) is likely to encounter a growing number of veterans returning to the community in mid to late life following incarceration (i.e., experiencing reentry). Yet, rates of negative health outcomes due to substance use disorders (SUDs) in this population are unknown. Objective(s): To determine risk of and risk factors for SUD-related emergency department visits and inp…
561		R	L. Schuttner; R. Guo; E. Wong; E. Jimenez; M. Klein; S. Roy; A.-M. Rosland; E. T. Chang	2023	High-Risk Patient Experiences Associated With an Intensive Primary Care Management Program in the Veterans Health Administration	Journal of Ambulatory Care Management	Intensive management programs may improve health care experiences among high-risk and complex patients. We assessed patient experience among (1) prior enrollees (n = 59) of an intensive management program (2014-2018); (2) nonenrollees (n = 356) at program sites; and (3) nonprogram site patients (n = 728), using a patient survey based on the Consumer Assessment of Healthcare Providers and Systems …
562		R	S. G. Al-Kindi; I. Motairek; S. S. Virani; K. Nasir; S. Rajagopalan; S. Deo	2023	HISTORICAL NEIGHBORHOOD REDLINING CONTINUES TO ADVERSELY INFLUENCE CARDIOVASCULAR OUTCOMES IN US VETERANS WITH ATHEROSCLEROTIC CARDIOVASCULAR DISEASE	Journal of the American College of Cardiology	Background In the 1930s, the Homeowners' Loan Corporation (HOLC) established maps of US neighborhoods that identified mortgage risk (grade A [green] characterizing lowest risk to grade D [red] characterizing highest risk). This practice, later termed neighborhood redlining", led to decades of disinvestments in redlined neighborhoods with residential segregation. We sought to evaluate whether this…
563		R	D. Breiburg	2023	Home Based Pulmonary Rehabilitation Delivered by a Newly Established Program Improves Dyspnea and Health Related Quality of Life in a Veteran Population	American Journal of Respiratory and Critical Care Medicine	RATIONALE: Home-based pulmonary rehabilitation (HBPR) has been shown to be a safe and effective model for delivering pulmonary rehabilitation although there are important knowledge gaps surrounding best practices and clinical outcomes. We studied the impact of a newly established 12-week HBPR program on dyspnea and health related quality of life (HRQOL). METHOD(S): We conducted a longitudinal ana…
564		R	Anonymous	2023	How Does The Use of a Gap Balancing vs Measured Resection Technique Affect Component Positioning and Limb Alignment In Robotic Total Knee Arthroplasty? A Comparison of the Mako and Omnibot Systems	Journal of ISAKOS	ID# 22171 All Authors: Geoffrey T Murphy BMed, MD, BSc (Med) Hons AUSTRALIA Jobe Shatrov MD AUSTRALIA Julian Duong BMed, MD, BSc (Med) Hons AUSTRALIA David A. Parker MBBS, BMedSc, FRACS AUSTRALIA Brett A. Fritsch MBBS BSc(Med), FRACS, FAOrthA AUSTRALIA Summary: A retrospective cohort study comparing robotic TKA using either a quantified gap balancing technique (MAKO) or a measured resection techn…
565		R	C. Ganesan; T. I.-C; M. E. Montez-Rath; G. M. Chertow; J. T. Leppert; A. C. Pao	2023	Hypocitraturia and Risk of Bone Disease in Patients With Kidney Stone Disease	JBMR Plus	Patients with kidney stone disease are at higher risk for bone disease. Hypocitraturia is common in patients with kidney stone disease and a key risk factor for stone recurrence. In this retrospective cohort study, we sought to determine whether hypocitraturia is also a risk factor for incident bone disease in patients with kidney stone disease. We used nationwide data from the Veterans Health Ad…
566		R	A. K. Lee; Y. Shi; S. J. Lee	2023	Hypoglycemia in Nursing Home Residents Often Co-occurs with Hyperglycemia	Diabetes	During the transitional period following admission to a nursing home (NH), the primary diabetes management goal is to avoid hypoglycemia and hyperglycemia. However, the frequency and severity of hypo- and hyper-glycemic episodes in this population are unclear. Using the Veterans Affairs NH electronic health records, we examined Veterans aged >=65 years with diabetes, insulin use, and a NH stay >=…
567		R	S. Bhattacharya; S. Basu; E. Sheng; C. Murphy; J. Wei; A. E. Kersh; C. A. Nelson; J. S. Bryer; H. A. Ashchyan; K. Steele; A. Forrestel; J. T. Seykora; R. G. Micheletti; W. D. James; M. Rosenbach; T. H. Leung	2023	Identification of a neutrophil-specific PIK3R1 mutation facilitates targeted treatment in a patient with Sweet syndrome	J Clin Invest	BackgroundAcute febrile neutrophilic dermatosis (Sweet syndrome) is a potentially fatal multiorgan inflammatory disease characterized by fever, leukocytosis, and a rash with a neutrophilic infiltrate. The disease pathophysiology remains elusive, and current dogma suggests that Sweet syndrome is a process of reactivity to an unknown antigen. Corticosteroids and steroid-sparing agents remain frontl…
568		R	A. H. S. Harris; A. K. Finlay; H. J. Hagedorn; L. Manfredi; G. Jones; R. N. Kamal; E. D. Sears; M. Hawn; D. Eisenberg; S. Pershing; S. Mudumbai	2023	Identifying Strategies to Reduce Low-Value Preoperative Testing for Low-Risk Procedures: a Qualitative Study of Facilities with High or Recently Improved Levels of Testing	Journal of General Internal Medicine	Background: Healthcare agencies and perioperative professional organizations recommend avoiding preoperative screening tests for low-risk surgical procedures. However, low-value preoperative tests are still commonly ordered even for generally healthy patients and active strategies to reduce this testing have not been adequately described. Objective(s): We sought to learn from hospitals with eithe…
569		R	T. Penn; T. Borza; L. J.-I; J. A. E; D. D. Shapiro; D. F. Jarrard; W. A. Ricke; K. A. Richards	2023	Impact of Agent Orange Exposure on Non-muscle Invasive Bladder Cancer Outcomes	Urology	Objective: To explore the effect of Agent Orange (AO) exposure on bladder cancer (BCa) outcomes in patients receiving Bacillus Calmette-Guerin (BCG) for non-muscle invasive BCa (NMIBC). Method(s): We retrospectively examined the association between AO exposure in patients with NMIBC in national veterans affairs databases who were being treated with BCG. Patients were diagnosed with NMIBC from 200…
570		R	C. Rhee; Y. Narasaki; S. T. Crowley; C. P. Kovesdy; D. B. Mukamel; S. You; A. Novoa-Vargas; J. H. Yoon; D. V. Nguyen; K. Kalantar-Zadeh	2023	Impact of Conservative Management vs. Dialysis on the Survival of US Veterans with Advanced CKD	Journal of the American Society of Nephrology	Background: Given that dialysis patients may experience high early mortality rates, healthcare utilization, and withdrawal, particularly in those of older age and multimorbidity, there has been interest in conservative management (CM) as an alternative treatment strategy for advanced CKD patients. Among a national cohort of US Veterans, we compared the impact of CM vs. dialysis on survival. Metho…
571		R	M. B. Miller; J. K. Monk; L. Y. Flores; A. T. Everson; L. D. Martinez; K. Massey; E. M. Blanke; M. L. Dorime-Williams; M. S. Williams; C. S. McCrae; B. Borsari	2023	Impact of discrimination and coping on Veterans' willingness to seek treatment for physical and mental health problems	Psychology of addictive behaviors : journal of the Society of Psychologists in Addictive Behaviors	OBJECTIVE: This study aimed to provide insight into health disparities among Veterans by (a) documenting the prevalence of physical and mental health problems in a racially diverse sample of Veterans, (b) comparing Veterans' willingness to seek treatment for various physical and mental health conditions, and (c) examining the impact of discrimination and coping on willingness to seek treatment., …
572		R	M. B. Miller; J. K. Monk; L. Y. Flores; A. T. Everson; L. D. Martinez; K. Massey; E. M. Blanke; M. L. Dorimé-Williams; M. S. Williams; C. S. McCrae; B. Borsari	2023	Impact of discrimination and coping on Veterans' willingness to seek treatment for physical and mental health problems	Psychol Addict Behav	OBJECTIVE: This study aimed to provide insight into health disparities among Veterans by (a) documenting the prevalence of physical and mental health problems in a racially diverse sample of Veterans, (b) comparing Veterans' willingness to seek treatment for various physical and mental health conditions, and (c) examining the impact of discrimination and coping on willingness to seek treatment. M…
573		R	H. Garg; K. M. Wheeler; F. Dursun; R. E. Cooper; D. K. Pruthi; D. Kaushik; I. M. Thompson; R. S. Svatek; M. A. Liss	2023	Impact of Finasteride on Survival in Bladder Cancer: A Retrospective Multi-institutional Database Analysis	Clinical Genitourinary Cancer	Introduction: Androgen suppression therapy has been associated with a lower incidence of bladder cancer (BCa) or improved overall/cancer-specific survival. Results are ofent conflicting; therefore, we aim to assess the impact of use of finasteride on overall survival (OS) for BCa using multi-institutional database. Method(s): The South Texas Veterans Healthcare System from 5 medical centers was q…
574		R	E. T. Chang; A. Huynh; J. Yoon; D. Zulman; M. D. Klein; J. Eng; S. E. Stockdale; E. E. Jimenez; C. Yoo; S. M. Asch	2023	IMPACT OF REFERRING HIGH-RISK VETERANS TO PRIMARY CARE INTENSIVE CASE MANAGEMENT SERVICES ON HEALTHCARE UTILIZATION AND COSTS	Journal of General Internal Medicine	BACKGROUND: VHA Office of Primary Care piloted an intensive outpatient primary care program by augmenting patient-centered medical homes with Primary care Intensive Management (PIM) for patients at high risk for hospitalization or death. PIM was cost-neutral in the first and second year among patients randomly assigned to PIM, but program participation was low. We evaluated whether a referral mod…
575		R	J. Conklin; T. Wallace; K. McCauley; J. Breitenstein; B. Johnstone; R. Gore	2023	Impact of telehealth and hybrid service delivery upon comprehensive rehabilitation outcomes for military populations with traumatic brain injury	Brain Injury	SHARE Military Initiative at Shepherd Center is a comprehensive rehabilitation program serving military veterans and service members with mild chronic to moderate/severe traumatic brain injury (TBI). Although the SHARE clinical program has traditionally offered all services in-person, the onset of the COVID-19 pandemic necessitated rapid expansion of telehealth and hybrid services. Funded by the …
576		R	S. Patel; T. R. E. A; V. K. Raman; C. Faselis; V. Wang; J. C. Fink; J. M. Roseman; C. J. Morgan; S. Zhang; H. M. Sheriff; M. S. Heimall; W. W.-C; Q. Zeng-Treitler; A. Ahmed	2023	Impact of the COVID-19 Pandemic on the Provision of Dialysis Service and Mortality in Veterans Receiving Maintenance Hemodialysis in the VA: An Interrupted Time-Series Analysis	American Journal of Nephrology	Introduction: According to the US Renal Data System (USRDS), patients with end-stage kidney disease (ESKD) on maintenance dialysis had higher mortality during early COVID-19 pandemic. Less is known about the effect of the pandemic on the delivery of outpatient maintenance hemodialysis and its impact on death. We examined the effect of pandemic-related disruption on the delivery of dialysis treatm…
577		R	E. A. Ahlness; B. K. Molloy-Paolillo; J. Brunner; S. L. Cutrona; B. Kim; E. Matteau; S. T. Rinne; E. Walton; E. Wong; G. Sayre	2023	Impacts of an Electronic Health Record Transition on Veterans Health Administration Health Professions Trainee Experience	Journal of General Internal Medicine	Background: Adoption of electronic health care records (EHRs) has proliferated since 2000. While EHR transitions are widely understood to be disruptive, little attention has been paid to their effect on health professions trainees' (HPTs) ability to learn and conduct work. Veterans Health Administration's (VA) massive transition from its homegrown EHR (CPRS/Vista) to the commercial Oracle Cerner …
578		R	M. A. Adams; E. A. Kerr; Y. Gao; S. D. Saini	2023	Impacts of COVID-19 on Appropriate Use of Screening Colonoscopy in a Large Integrated Healthcare Delivery System	Journal of General Internal Medicine	Background: Decreasing low-value colonoscopy is critical to optimizing access for high-need patients, particularly in resource-constrained environments such as those created by the COVID-19 pandemic. We hypothesized that rates of screening colonoscopy overuse would decline during COVID compared to pre-COVID due to enhanced procedural scrutiny and prioritization in the setting of constrained acces…
579		R	C. S. Rosen; A. N. Kaplan; D. B. Nelson; H. La Bash; K. M. Chard; A. Eftekhari; S. Kehle-Forbes; S. W. Stirman; N. A. Sayer	2023	Implementation context and burnout among Department of Veterans Affairs psychotherapists prior to and during the COVID-19 pandemic	JOURNAL OF AFFECTIVE DISORDERS	Background: The first goal of this study was to assess longitudinal changes in burnout among psychotherapists prior to (T1) and during the COVID-19 pandemic (T2). The second objective was to assess the effects of job demands, job resources (including organizational support for evidence-based psychotherapies, or EBPs) and pandemic-related stress (T2 only) on burnout.Method: Psychotherapists provid…
580		R	C. S. Rosen; A. N. Kaplan; D. B. Nelson; H. La Bash; K. M. Chard; A. Eftekhari; S. Kehle-Forbes; S. Wiltsey Stirman; N. A. Sayer	2023	Implementation context and burnout among Department of Veterans Affairs psychotherapists prior to and during the COVID-19 pandemic	J Affect Disord	BACKGROUND: The first goal of this study was to assess longitudinal changes in burnout among psychotherapists prior to (T1) and during the COVID-19 pandemic (T2). The second objective was to assess the effects of job demands, job resources (including organizational support for evidence-based psychotherapies, or EBPs) and pandemic-related stress (T2 only) on burnout. METHOD: Psychotherapists provi…
581		R	R. S. Singh; S. J. Landes; C. E. Willging; T. H. Abraham; P. McFrederick; M. R. Kauth; J. C. Shipherd; J. E. Kirchner	2023	Implementation of LGBTQ+ affirming care policies in the Veterans Health Administration: preliminary findings on barriers and facilitators in the southern United States	Front Public Health	BACKGROUND: In the United States Department of Veterans Affairs (VA), veterans who are lesbian, gay, bisexual, transgender, queer, and similar gender and sexual minoritized people (LGBTQ+) experience health disparities compared to cisgender, heterosexual veterans. VA's LGBTQ+ Health Program created two healthcare policies on providing LGBTQ+ affirming care (healthcare that is inclusive, validatin…
582		R	A. Zimolzak; S. Korukonda; G. Abel; P. Kapadia; H. Singh; M. R. R; U. Mir; A. Offner; L. Mounce; D. Murphy; G. Lyratzopoulos; D. Upadhyay; U. Mushtaq	2023	Implementation, Validation, and Mortality Association of 2 Cancer Diagnosis Digital Quality Measures	Diagnosis	Background: In the US, 1/3 of patients with cancer experience a missed or delayed diagnosis, and cancer is a leading cause of malpractice claims. However, missed opportunities in diagnosis (MODs) that drive these outcomes are not easily detected in existing data. The Centers for Medicare & Medicaid Services recently emphasized the need for digital quality measures (dQMs). Therefore, we developed,…
583		R	A. Zimolzak; S. Korukonda; G. Abel; P. Kapadia; H. Singh; M. R. R; U. Mir; A. Offner; L. Mounce; D. Murphy; G. Lyratzopoulos; D. Upadhyay; U. Mushtaq	2023	Implementation, Validation, and Mortality Association of 2 Cancer Diagnosis Digital Quality Measures	Diagnosis	Background: In the US, 1/3 of patients with cancer experience a missed or delayed diagnosis, and cancer is a leading cause of malpractice claims. However, missed opportunities in diagnosis (MODs) that drive these outcomes are not easily detected in existing data. The Centers for Medicare & Medicaid Services recently emphasized the need for digital quality measures (dQMs). Therefore, we developed,…
584		R	J. E. Bettmann; C. Cambron; E. Long	2023	Improvement in Veterans' Openness to Seeking Professional Psychological Help After Participating in Therapeutic Adventure Trips	ECOPSYCHOLOGY
585		R	C. N. Nemeh; S. Durbin; L. Vaclavik; M. J. Horstman	2023	IMPROVING ANTIBIOTIC ADMINISTRATION TIME FOR SEPSIS RAPID RESPONSE IN A METROPOLITAN VETERANS AFFAIRS HOSPITAL	Chest	SESSION TITLE: Sepsis: Novel Identification and Treatment SESSION TYPE: Rapid Fire Original Inv PRESENTED ON: 10/10/2023 12:00 pm - 12:45 pm PURPOSE: Caring for patients with sepsis has posed a challenge for physicians despite many knowledge-based and technological improvements in medicine. Hospitals that adhere to bundled care based on best practice guidelines may have improved sepsis outcomes, …
586		R	M. Horstman; C. Guo; A. Stevens; M. Kunik	2023	IMPROVING CARE TRANSITIONS FOR DEMENTIA CAREGIVERS: A QUALITATIVE STUDY	Journal of Hospital Medicine	Background: Hospital admissions are stressful for adults with dementia and their caregivers. During care transitions from hospital to home, outcomes for adults with dementia depend, in part, on the caregiver's health and well-being. We aimed to identify the resources and training needs of dementia caregivers during care transitions. Method(s): We conducted semi-structured interviews with licensed…
587		R	C. C. Healy; A. Waqar; F. Rajput; R. Robbins; F. Osman; R. A. Alexanian	2023	IMPROVING DISPARITIES IN VETERAN ACCESS TO TAVR: THE ROLE OF AN INTEGRATED STRUCTURAL HEART CLINIC WITHIN THE VETERANS HEALTH ADMINISTRATION	Journal of the American College of Cardiology	Background Veteran access to transcatheter aortic valve replacement (TAVR) been impaired by colossal infrastructure prerequisites, confining the number of TAVR capable hospitals within the Veterans Health Administration (VHA), and further exacerbated by multifactorial interfacility barriers to timely access of care. In the current study we show that an integrated Structural Heart Clinic (iSHC) im…
588		R	S. A. M. Rauch; H. M. Kim; R. Acierno; C. Ragin; B. Wangelin; K. Blitch; W. Muzzy; S. Hart; K. Zivin	2023	Improving function through primary care treatment of posttraumatic stress disorder study outcomes: A randomized controlled trial of prolonged exposure for primary care in veterans	Fam Syst Health	INTRODUCTION: Despite high cost and wide prevalence of posttraumatic stress disorder (PTSD) in veteran populations, and Veterans Health Administration (VA)-wide mental health provider training in evidence-based treatments for PTSD, most veterans with PTSD do not receive best practices interventions. This may be because virtually all evidence-based PTSD treatment is offered through specialty clini…
589		R	P. Shaniuk; M. Klein; S. Godbey; A. Harris; J. Sedlak; A. Vehovec; K. Cunningham; T. Smith; M. Wade; D. White	2023	IMPROVING HEALTH CARE TRANSITIONS TO REDUCE CARDIORESPIRATORY READMISSIONS	Journal of Hospital Medicine	Background: Avoiding preventable readmissions is a major goal of health care systems nationwide1. The Cardiorespiratory cohort consists of Veterans admitted with a diagnosis of CHF, COPD and non-COVID-19 Pneumonia, and is a high-risk group for readmissions. As part of a larger National VA High Reliability Organization (HRO) Collaborative2, an interdisciplinary team was launched to achieve a reduc…
590		R	D. Schultz; K. M. Hunter; L. Skrabala; J. G. Haynie	2023	Improving Support for Veteran Women: Veterans' Issues in Focus	Rand Health Q	Women's military experiences and post-service needs often differ from those of men. More research focused on this population will help ensure that policies and programs adequately support veteran women's transitions from military to civilian life.
591		R	M. S. Wong; A. F. Brown; D. L. Washington	2023	Inclusion of Race and Ethnicity With Neighborhood Socioeconomic Deprivation When Assessing COVID-19 Hospitalization Risk Among California Veterans Health Administration Users	JAMA network open	Importance: Despite complexities of racial and ethnic residential segregation (hereinafter referred to as segregation) and neighborhood socioeconomic deprivation, public health studies, including those on COVID-19 racial and ethnic disparities, often rely on composite neighborhood indices that do not account for residential segregation., Objective: To examine the associations by race and ethnicit…
592		R	P. Davitkov; K. Hoffman; Y. Falck-Ytter; B. Wilson; G. Stojadinovikj; D. D. Anthony; S. M. Cohen; G. Cooper	2023	Increasing liver stiffness is associated with higher incidence of hepatocellular carcinoma in hepatitis C infection and non-alcoholic fatty liver disease-A population-based study	PLoS ONE	Background & aims Both non-alcoholic fatty liver disease (NAFLD) and hepatitis C virus (HCV) infection commonly result in hepatic fibrosis and may lead to cirrhosis. This study aims to determine the incidence of HCC in patients with HCV or NAFLD complicated by advanced fibrosis, inferred from measurements of liver stiffness. Methods Using Veterans Affairs (VA) Informatics and Computing Infrastruc…
593		R	M. E. Bennett; C. H. Brown; L. J. Fang; J. J. Blanchard	2023	Increasing social and community participation in veterans living with schizophrenia: A treatment outcome study	Schizophrenia Research	People living with schizophrenia often face challenges engaging in social and community activities. A critical barrier is negative symptoms that reflect diminished feelings and thoughts that support social interaction. Several years ago, we began a process of specifying an intervention for individuals with schizophrenia and clinically meaningful negative symptoms that could be delivered in an int…
594		R	A. J. Sehat; J. B. Oliver; Y. Yu; A. Kunac; D. J. Anjaria	2023	Increasing volume but declining resident autonomy in laparoscopic inguinal hernia repair: an inverse relationship	Surgical Endoscopy	Introduction: With improved technology and technique, laparoscopic inguinal hernia repair (LIHR) has become a valid option for repairing both initial and recurrent inguinal hernia. Surgical residents must learn both techniques to prepare for future practice. We examined resident operative autonomy between LIHR and open inguinal hernia repair (OIHR) across the Veterans Affairs (VA) system. Method(…
595		R	Z. Lin; Y. Chen; Z. Xiao; W. Xu; G. Chen; C. Huang; W. Feng; Z. Xie; W. Liao; Y. Liao; J. Bin; L. Feng; S. Wang	2023	Incremental Benefit of Lipid Lowering in a Large Chinese Population Aged 75 Years and Older With Established Atherosclerotic Cardiovascular Disease	Mayo Clinic Proceedings	Objective: To explore the optimal low-density lipoprotein cholesterol (LDL-C) level in patients aged 75 years and older with established atherosclerotic cardiovascular disease (ASCVD). Patients and Methods: We conducted a retrospective multicenter cohort study of veterans aged 75 years and older with ASCVD who were regularly hospitalized or medically examined in 15 medical institutions in souther…
596		R	B. Elkin; A. Duran; K. Rauwerdink; E. S. Goldsmith	2023	INDUCING LACTATION IN A TRANSGENDER WOMAN WITHOUT GALACTAGOGUES: A CASE REPORT	Journal of General Internal Medicine	CASE: Our patient was a 36-year-old transgender woman, a United States military veteran receiving care through the Veterans Health Administration (VHA), who was planning on having a child with her partner and wanted to breastfeed. Her partner, a transgender man, carried and delivered the child and wished to return to testosterone use shortly after delivery. Her primary goals included sufficient m…
597		R	D. F. Gros; N. P. Allan; B. Koscinski; S. Keller; R. Acierno	2023	Influence of comorbid social anxiety disorder in PTSD treatment outcomes for Prolonged Exposure in female military sexual trauma survivors with PTSD	Journal of clinical psychology	OBJECTIVE: Posttraumatic stress disorder (PTSD) is a common psychiatric disorder that frequently presents alongside other comorbid diagnoses. Although several evidence-based psychotherapies have been well-studied for PTSD, limited research has focused on the influence of diagnostic comorbidity on their outcomes. The present study sought to investigate the influence of comorbid social anxiety diso…
598		R	D. J. Smolenski; K. L. McDonald; C. A. Hoffmire; P. C. Britton; K. F. Carlson; S. K. Dobscha; L. M. Denneson	2023	Informing measurement of gender differences in suicide risk and resilience: A national study of United States military veterans	J Clin Psychol	OBJECTIVE: To inform measure selection when examining gender differences in suicide risk, this paper evaluates measure performance for a set of gender-relevant constructs and examines gender differences in mean scores. METHODS: A national sample of veterans (n = 968) who had recently attempted suicide (past 6 months) completed measures assessing life experience-, psychosocial-, and health-related…
599		R	U. P. D; S. A. Vallejo; M. Mader; K. Franklin; S. Kaur	2023	Insights from a Veterans Health Administration Database Analysis: Immune-Related Adverse Effects of Immunotherapy in Relapsed/Refractory Classical Hodgkin Lymphoma	Blood	Introduction: Despite the high success rates in treating Classical Hodgkin lymphoma (cHL), a specific group of patients still experience relapsed or refractory (R/R) disease, affecting approximately 10-20% of cases. The use of immunotherapy with checkpoint inhibitors (CPIs) has emerged as a promising approach, demonstrating impressive efficacy in R/R cHL patients [2,3]. However, there is a lack o…
600		R	F. S. Luyster; M. Y. Boudreaux-Kelly; J. M. Bon	2023	Insomnia in chronic obstructive pulmonary disease and associations with healthcare utilization and costs	Respiratory research	Insomnia has been linked to adverse chronic obstructive pulmonary disease (COPD) outcomes including exacerbations, yet its impact on COPD-related healthcare utilization and costs is unknown. In this study, we investigated the associations between insomnia and healthcare utilization and costs in patients with COPD. A retrospective cohort of veterans with COPD were identified from national Veterans…
601		R	A. K. Lee; Y. Shi; S. J. Lee	2023	Insulin Use, Not Cognitive Function, Drives Frequency of Hypoglycemia Among Newly-Admitted Nursing Home Residents with Diabetes	Journal of the American Geriatrics Society	Background: Optimal glycemic treatment may be especially challenging immediately after nursing home (NH) admission, since changes in medications and health status are common during this transition. In community-dwelling older adults, poor cognitive function is associated with increased risk of hypoglycemia, but it is unclear if this is also true in newly admitted NH residents. Thus, we sought to …
602		R	J. Yang; D. S. S; C. Maehara; A. Uy; E. Peterson; A. Galoosian; C. Soroudi; A. Myint; W. Hsu; Y. Kang; B. Naini; V. R. Muthusamy; E. Esrailian; F. F. May	2023	INTEGRATING ARTIFICIAL INTELLIGENCE WITH CLINICAL DASHBOARDS TO MEASURE SCREENING COLONOSCOPY QUALITY INDICATORS FOR LARGE HEALTH SYSTEMS	Gastrointestinal Endoscopy	Institutions: University of California Los Angeles David Geffen School of Medicine, USA; Vatche and Tamar Manoukian Division of Digestive Diseases, USA; UCLA Department of Radiological Sciences; Data Integration, Architecture and Analytics Group, USA; Loma Linda University School of Medicine, USA; Greater Los Angeles Veterans Affairs Health System, USA; UCLA Kaiser Permanente Center for Health Eq…
603		R	J. Yang; D. S. S; C. Maehara; A. Uy; E. Peterson; A. Galoosian; C. Soroudi; A. Myint; W. Hsu; Y. Kang; B. Naini; V. R. Muthusamy; E. Esrailian; F. F. May	2023	INTEGRATING ARTIFICIAL INTELLIGENCE WITH CLINICAL DASHBOARDS TO MEASURE SCREENING COLONOSCOPY QUALITY INDICATORS FOR LARGE HEALTH SYSTEMS	Gastrointestinal Endoscopy	Institutions: University of California Los Angeles David Geffen School of Medicine, USA; Vatche and Tamar Manoukian Division of Digestive Diseases, USA; UCLA Department of Radiological Sciences; Data Integration, Architecture and Analytics Group, USA; Loma Linda University School of Medicine, USA; Greater Los Angeles Veterans Affairs Health System, USA; UCLA Kaiser Permanente Center for Health Eq…
604		R	D. Blonigen; J. Hyde; D. K. McInnes; J. Yoon; T. Byrne; T. Ngo; D. Smelson	2023	Integrating data analytics, peer support, and whole health coaching to improve the health outcomes of homeless veterans: Study protocol for an effectiveness-implementation trial	Contemporary Clinical Trials	Background: Homelessness is a strong determinant of acute care service utilization (inpatient hospitalization, emergency department visits) among US adults. Data analytics, peer support, and patient-centered approaches can collectively offer high-quality care for homeless patients who frequently utilize acute care (super utilizers"). However, few outpatient programs have integrated these componen…
605		R	D. Blonigen; J. Hyde; D. K. McInnes; J. Yoon; T. Byrne; T. Ngo; D. Smelson	2023	Integrating data analytics, peer support, and whole health coaching to improve the health outcomes of homeless veterans: Study protocol for an effectiveness-implementation trial	Contemporary Clinical Trials	Background: Homelessness is a strong determinant of acute care service utilization (inpatient hospitalization, emergency department visits) among US adults. Data analytics, peer support, and patient-centered approaches can collectively offer high-quality care for homeless patients who frequently utilize acute care (super utilizers"). However, few outpatient programs have integrated these componen…
606		R	K. M. Iverson; K. L. Stolzmann; J. E. Brady; O. L. Adjognon; M. E. Dichter; R. A. Lew; M. R. Gerber; G. A. Portnoy; S. Iqbal; S. G. Haskell; L. E. Bruce; C. J. Miller	2023	Integrating Intimate Partner Violence Screening Programs in Primary Care: Results from a Hybrid-II Implementation-Effectiveness RCT	Am J Prev Med	INTRODUCTION: The Veterans Health Administration initiated implementation facilitation to integrate intimate partner screening programs in primary care. This study investigates implementation facilitation's impact on implementation and clinical effectiveness outcomes. STUDY DESIGN: A cluster randomized, stepped-wedge, hybrid-II implementation-effectiveness trial (January 2021-April 2022) was cond…
607		R	M. Adachi; D. Haggart; S. Iyer; D. Fang	2023	INTEGRATING THE GERIATRIC 4MS ASSESSMENT INTO INPATIENT CASE MANAGEMENT	Journal of Hospital Medicine	Background: The Palo Alto VA Hospital has an interdisciplinary Clinical Command Center (C3) that includes Flow nurse practitioners (NPs) who work closely with case management, social work and primary medical teams to identify and address barriers to care and assist in discharge planning and coordination. We have created a novel collaboration between a C3 Flow NP and inpatient geriatrics in provid…
608		R	H. Grewal; C. Zhuang; M. Iqbal; B. A. Ur Rehman; J. Norton; C. M. Vernon; S. Deol; S. W. Brose	2023	Integrative approach for women with fibromyalgia in a Veterans Affairs Medical Center: An observational study	Medicine (Baltimore)	Fibromyalgia, a complex condition characterized by widespread musculoskeletal pain, presents a significant burden on individuals and healthcare systems. This observational study aims to explore the potential of an outpatient integrative care model for the management of fibromyalgia in women, focusing on personalized goals, patient education, non-pharmaceutical treatments, and lifestyle modificati…
609		R	H. R. Weinstein; E. M. Roberge; S. C. Parker	2023	Intensive Cognitive Processing Therapy Associated With Reduced PTSD Treatment Dropout in a Case-Controlled Study of Treatment-Seeking Veterans	Cognitive and Behavioral Practice	Cognitive Processing Therapy (CPT) is an empirically supported psychotherapy for posttraumatic stress disorder (PTSD). The complex issue of treatment attrition is a frequently cited concern regarding CPT and other evidence-based psychotherapies for PTSD. The current study investigated the feasibility and effectiveness of intensive" CPT, a treatment-consistent modification of CPT in which sessions…
610		R	H. R. Weinstein; E. M. Roberge; S. C. Parker	2023	Intensive Cognitive Processing Therapy Associated With Reduced PTSD Treatment Dropout in a Case-Controlled Study of Treatment-Seeking Veterans	Cognitive and Behavioral Practice	Cognitive Processing Therapy (CPT) is an empirically supported psychotherapy for posttraumatic stress disorder (PTSD). The complex issue of treatment attrition is a frequently cited concern regarding CPT and other evidence-based psychotherapies for PTSD. The current study investigated the feasibility and effectiveness of intensive" CPT, a treatment-consistent modification of CPT in which sessions…
611		R	S. Spinella; R. McCarthy	2023	INTERDISCIPLINARY CLINIC FOR THE USE OF BUPRENORPHINE FOR CHRONIC NON- CANCER PAIN (CNCP) IN PRIMARY CARE WITHIN THE VETERANS HEALTH ADMINISTRATION (VHA): A PILOT PROGRAM	Journal of General Internal Medicine	STATEMENT OF PROBLEM/QUESTION: Buprenorphine is safer than full opioid agonists, yet patient and primary care provider' (PCP) discomfort with this medication is a barrier to its use for CNCP. DESCRIPTION OF PROGRAM/INTERVENTION: In 2022, VHA released a practice guideline recommending buprenorphine over full opioid agonists for Veterans on long-term opioid agonist therapy (LTOT) because it safer. …
612		R	L. K. Leykum; P. H. Noel; L. S. Penney; M. Mader; H. J. Lanham; E. P. Finley; J. A. Pugh	2023	Interdisciplinary Team Meetings in Practice: an Observational Study of IDTs, Sensemaking Around Care Transitions, and Readmission Rates	Journal of General Internal Medicine	Background: Interdisciplinary teams (IDTs) have been implemented to improve collaboration in hospital care, but their impact on patient outcomes, including readmissions, has been mixed. These mixed results might be rooted in differences in organization of IDT meetings between hospitals, as well as variation in IDT characteristics and function. We hypothesize that relationships between IDT members…
613		R	E. R. Hooker; J. Chapa; K. C. Vranas; M. Niederhausen; S. J. Goodlin; C. G. Slatore; D. R. Sullivan	2023	Intersection of Palliative Care and Hospice Use Among Patients With Advanced Lung Cancer	Journal of Palliative Medicine	Background: Hospice and palliative care (PC) are important components of lung cancer care and independently provide benefits to patients and their families. Objective(s): To better understand the relationship between hospice and PC and factors that influence this relationship. Method(s): A retrospective cohort study of patients diagnosed with advanced lung cancer (stage IIIB/IV) within the U.S. V…
614		R	A. C. Mejia; M. Koehoorn; A. Hall; H. Davies; L. VanTil	2023	Investigating factors associated with medicinal cannabis authorization dosage among military Veterans in Canada	JOURNAL OF MILITARY VETERAN AND FAMILY HEALTH
615		R	G. Yang; C. Alarcon; C. Chanfreau; N. H. Lee; P. Friedman; E. Nutescu; M. Tuck; T. O'Brien; L. Gong; T. E. Klein; C. K.-M; P. S. Tsao; D. O. Meltzer; S. Tuteja; M. A. Perera	2023	Investigation of genomic and transcriptomic risk factors in clopidogrel response in African Americans	medRxiv	Clopidogrel, an anti-platelet drug, used to prevent thrombosis after percutaneous coronary intervention. Clopidogrel resistance results in recurring ischemic episodes, with African Americans suffering disproportionately. The aim of this study was to identify biomarkers of clopidogrel resistance in African American patients. We conducted a genome-wide association study, including local ancestry ad…
616		R	G. Yang; C. Alarcon; C. Chanfreau; N. H. Lee; P. Friedman; E. Nutescu; M. Tuck; T. O'Brien; L. Gong; T. E. Klein; C. K.-M; P. S. Tsao; D. O. Meltzer; S. Tuteja; M. A. Perera	2023	Investigation of genomic and transcriptomic risk factors in clopidogrel response in African Americans	medRxiv	Clopidogrel, an anti-platelet drug, used to prevent thrombosis after percutaneous coronary intervention. Clopidogrel resistance results in recurring ischemic episodes, with African Americans suffering disproportionately. The aim of this study was to identify biomarkers of clopidogrel resistance in African American patients. We conducted a genome-wide association study, including local ancestry ad…
617		R	E. Shannon; W. N. Steers; D. L. Washington	2023	INVESTIGATION OF WHETHER PERCEIVED ACCESS MEDIATES RACIAL AND ETHNIC DISPARITIES IN CHRONIC DISEASE CONTROL IN THE VETERANS HEALTH ADMINISTRATION: AN OBSERVATIONAL STUDY	Journal of General Internal Medicine	BACKGROUND: Literature suggests that minoritized racial and ethnic (e.g., Black and Hispanic) groups report lower perceived access to healthcare compared to non-Hispanic White patients. Prior research has also demonstrated lower rates of hypertension (HTN) and diabetes mellitus (DM) control among minoritized racial and ethnic groups compared to White individuals in the Veterans Health Administrat…
618		R	K. Inoue; R. Guo; M. L. Lee; N. V. Neverova; R. Ebrahimi; J. W. Currier; M. T. Bashir; A. M. Leung	2023	Iodine-Induced Hypothyroidism and Long-Term Risks of Incident Heart Failure	J Am Heart Assoc	Background Although most individuals can adapt to a large iodine load and remain euthyroid, hypothyroidism can develop after iodine exposure. Hypothyroidism is associated with adverse cardiovascular consequences, including heart failure. This study was performed to investigate the relationships between iodine-induced hypothyroidism and incident heart failure. Methods and Results This cohort study…
619		R	T. Zhuang; P. Fox; C. Curtin; K. N. Shah	2023	Is Hand Surgery in the Procedure Room Setting Associated With Increased Surgical Site Infection? A Cohort Study of 2,717 Patients in the Veterans Affairs Population	Journal of Hand Surgery	Purpose: Procedure rooms (PRs) are increasingly used for hand surgeries, but few studies have directly compared surgical site infection (SSI) rates between the PR and operating room. We tested the hypothesis that procedure setting is not associated with an increased SSI incidence in the VA population. Method(s): We identified carpal tunnel, trigger finger, and first dorsal compartment releases pe…
620		R	R. Apinyankul; K. Hwang; N. A. Segovia; D. F. Amanatullah; J. I. Huddleston; W. J. Maloney; S. B. Goodman	2023	Isolated Versus Full Component Revision in Total Knee Arthroplasty for Aseptic Loosening	Journal of Arthroplasty	Background: Revision of both femoral and tibial components of a total knee arthroplasty (TKA) for aseptic loosening has favorable outcomes. Revision of only one loose component with retention of others has shorter operative time and lower cost; however, implant survivorship and clinical outcomes of these different operations are unclear. Method(s): Between January 2009 and December 2019, a consec…
621		R	R. Apinyankul; K. Hwang; N. A. Segovia; D. F. Amanatullah; J. I. Huddleston; W. J. Maloney; S. B. Goodman	2023	Isolated Versus Full Component Revision in Total Knee Arthroplasty for Aseptic Loosening	Journal of Arthroplasty	Background: Revision of both femoral and tibial components of a total knee arthroplasty (TKA) for aseptic loosening has favorable outcomes. Revision of only one loose component with retention of others has shorter operative time and lower cost; however, implant survivorship and clinical outcomes of these different operations are unclear. Method(s): Between January 2009 and December 2019, a consec…
622		R	E. Danan; E. Amundson; A. Gowdy-Jaehnig; E. Krebs; M. Spoont; P. Ackland	2023	It Feels Like Healthcare with The Patient in Mind Qualitative Interviews with Women Veterans About HPV Self-Testing	Journal of Lower Genital Tract Disease	Objective: Self-collected HPV testing offers potential advantages and disadvantages over current cervical cancer screening practices. The Veterans Health Administration (VA) is a national integrated healthcare system providing healthcare to nearly half a million women, with unique patient, provider, and organizational factors. We aimed to describe existing knowledge and interest in self-collected…
623		R	N. S. Ramalingam; C. Barnes; M. Patzel; E. S. Kenzie; S. S. Ono; M. M. Davis	2023	It's Like Finding Your Way Through the Labyrinth": a Qualitative Study of Veterans' Experiences Accessing Healthcare"	J Gen Intern Med	BACKGROUND: The 2014 Veterans Choice Act and subsequent 2018 Veteran's Affairs (VA) Maintaining Systems and Strengthening Integrated Outside Networks Act (MISSION Act) are legislation which clarified Veteran access to healthcare provided by non-VA clinicians (community care). These policies are of particular importance to Veterans living in rural areas, who tend to live farther from VA medical fa…
624		R	D. Antoniak; P. Twohig; K. Olson; K. Samson; C. Mitchell; D. Eichele	2023	Lactated Ringer's or Normal Saline for Initial Resuscitation in Patients Hospitalized with Acute Pancreatitis: A Retrospective Database Analysis	Pancreas	Objectives Fluid resuscitation is required in acute pancreatitis (AP) to prevent hypovolemia and organ hypoperfusion. Lactated Ringer's (LR) is a buffered crystalloid with possible advantages in AP versus normal saline (NS). We aim to assess outcomes in patients hospitalized with AP based on fluid used for resuscitation. Methods In this retrospective analysis, we identified hospital admissions to…
625		R	N. A. Kimbrel; M. E. Garrett; M. K. Evans; C. Mellows; M. F. Dennis; L. P. Hair; M. A. Hauser; A. E. Ashley-Koch; J. C. Beckham	2023	Large epigenome-wide association study identifies multiple novel differentially methylated CpG sites associated with suicidal thoughts and behaviors in veterans	Frontiers in Psychiatry	Introduction: The U.S. suicide mortality rate has steadily increased during the past two decades, particularly among military veterans; however, the epigenetic basis of suicidal thoughts and behaviors (STB) remains largely unknown. Method(s): To address this issue, we conducted an epigenome-wide association study of DNA methylation (DNAm) of peripheral blood samples obtained from 2,712 U.S. milit…
626		R	D. Hasin	2023	Legalization of cannabis for medical and recreational use	European Psychiatry	Since 1996, 39 of the 50 US states have enacted medical cannabis laws (MCL) and since 2012, 21 states and Washington D.C. (DC) enacted recreational cannabis laws (RCL). Many individuals can use cannabis without harm, and legalization helps achieve social justice and financial aims. However, 20%-33% of cannabis users develop cannabis use disorder (CUD), which is associated with impaired functionin…
627		R	L. A. Goldstein; K. P. Jakubowski; A. J. Huang; K. H. Seal; S. Maguen; S. S. Inslicht; A. L. Byers; C. J. Gibson	2023	Lifetime history of interpersonal partner violence is associated with insomnia among midlife women veterans	Menopause	OBJECTIVE: Over a third of women in the United States report a lifetime history of intimate partner violence. Although a recent review found that intimate partner violence is related to poor subjective sleep, the majority of studies involved reproductive-aged women and used suboptimal measures of interpersonal violence and/or insomnia. We examined the relationship between lifetime intimate partne…
628		R	T. A. Brickell; M. M. Wright; J. K. Sullivan; N. V. Varbedian; K. C. Gillow; S. M. Baschenis; L. M. French; R. T. Lange	2023	Longitudinal Health-Related Quality of Life in Military Caregivers No Longer Providing Care	Rehabilitation Psychology	Purpose/Objective: To examine health-related quality of life (HRQOL) in caregivers when providing care and no longer providing care to service members/veterans with traumatic brain injury. Research Method/Design: Participants included 466 caregivers enrolled in a 15-year longitudinal study. During an annual follow-up evaluation, a subsample of caregivers self-identified as no longer providing car…
629		R	K. S. Ngamdu; D. S. Ghosalkar; H. E. Chung; J. L. Christensen; C. Lee; C. A. Butler; T. Ho; A. Chu; J. R. Heath; M. Baig; W. W.-C; G. Choudhary; A. R. Morrison	2023	Long-term statin therapy is associated with severe coronary artery calcification	PLoS ONE	Background Atherosclerosis and consequent risk of cardiovascular events or mortality can be accurately assessed by quantifying coronary artery calcium score (CACS) derived from computed tomography. HMG-CoA-reductase inhibitors (statins) are the primary pharmacotherapy used to reduce cardiovascular events, yet there is growing data that support statin use may increase coronary calcification. We se…
630		R	L. Schuttner; C. Richardson; T. Parikh; E. S. Wong	2023	Low-value" glycemic outcomes among older adults with diabetes cared for by primary care nurse practitioners or physicians: A retrospective cohort study"	Int J Nurs Stud	BACKGROUND: Low-value" healthcare is care without benefit to patients. Overly intensive glycemic control (i.e., HgbA(1)C < 7 %) can cause harm to patients at high risk of hypoglycemia, particularly among older adults with co-morbidities. It is unknown whether overly intensive glycemic control differs among patients with diabetes and at high-risk of hypoglycemia cared for by primary care nurse pra…
631		R	S. L. Luther; S. S. Thomason; S. Sabharwal; D. K. Finch; J. McCart; P. Toyinbo; L. Bouayad; W. Lapcevic; B. Hahm; R. G. Hauser; M. E. Matheny; G. Powell-Cope	2023	Machine learning to develop a predictive model of pressure injury in persons with spinal cord injury	Spinal Cord	Study design: A 5-year longitudinal, retrospective, cohort study. Objective(s): Develop a prediction model based on electronic health record (EHR) data to identify veterans with spinal cord injury/diseases (SCI/D) at highest risk for new pressure injuries (PIs). Setting(s): Structured (coded) and text EHR data, for veterans with SCI/D treated in a VHA SCI/D Center between October 1, 2008, and Sep…
632		R	N. S. Callander	2023	Management of Newly Diagnosed Multiple Myeloma Based on Risk Stratification	JNCCN Journal of the National Comprehensive Cancer Network	In the context of newly diagnosed multiple myeloma, recent advances in risk assessment have influenced treatment decisions and paved the way for more individualized approaches. The current NCCN Guidelines for Multiple Myeloma outline the updated staging system, highlight various high-risk features for disease progression/relapse, and provide evidence-based recommendations for myeloma therapy. Alt…
[truncated: 9,481 more rows]
